# Supplementary material for: Predictive models of radiographic progression and pain progression in patients with knee osteoarthritis: data from the FNIH OA biomarkers consortium project
Source: Arthritis Res Ther. 2024 May 30;26:112. doi: 10.1186/s13075-024-03346-1 (PMC11138003; doi:10.1186/s13075-024-03346-1)
Supplement: Supplementary file 1 — Supplementary Material 1 [file 13075_2024_3346_MOESM1_ESM.xlsx]

## Sheet: Supplementary Table 1
Supplementary Table 1 A full list of variables considered.
Variable	Class	Label	Value	Range	Median
P01ARTDOC	categorical	SV:Q11.Currently seeing doctor or other health care professional for arthritis	0: No; 1: Yes; 77: Refused; 88: Don t know; 2: Not sure	0, 1	0
P01ARTDRCV	categorical	SV:Q11a.Seeing doctor/other professional for knee arthritis (calc)	0: No; 1: Yes; 77: Refused; 88: Don t know; 2: Not sure	0, 1	0
P01BP30	categorical	SV:Q43.Any back pain, past 30 days	0: No; 1: Yes; 77: Refused; 88: Don t know; 2: Not sure	0, 1	1
P01HPNS12	categorical	SV:Q38.target hip pain, aching or stiffness: any, past 12 months (includes pain in groin and in front and sides of upper thigh)		0, 1	0
P01HPS12CV	categorical	SV:Q38a.target hip pain, aching or stiffness: more than half the days of a month, past 12 months (calc)		0, 1	0
P01HRS	categorical	SV:Q40.Ever had hip replacement surgery where all or part of joint was replaced	0: No; 1: Yes; 77: Refused; 88: Don t know; 2: Not sure	0, 1	0
P01KPACT30	categorical	SV:Q20.Either knee, limit activities due to pain, aching or stiffness, past 30 days	0: No; 1: Yes; 77: Refused; 88: Don t know; 2: Not sure	0, 1	0
P01KPMED	categorical	SV:Q21.Either knee, used medication for pain, aching or stiffness, past 12 months	0: No; 1: Yes; 77: Refused; 88: Don t know; 2: Not sure	0, 1	1
P01KPMEDCV	categorical	SV:Q21a.Either knee, used med for pain, aching or stiffness more than half the days of a month, past 12 mo (calc, used for study eligibility)	0: No; 1: Yes; 77: Refused; 88: Don t know; 2: Not sure	0, 1	0
P01KPNO12	categorical	SV:Q18.non-target knee pain, aching or stiffness: any, past 12 months		0, 1	1
P01KPNOEV	categorical	SV:Q17.non-target knee pain, aching or stiffness: ever had more than half the days of a month		0, 1	0
P01KPNS12	categorical	SV:Q15.target knee pain, aching or stiffness: any, past 12 months		0, 1	1
P01KPO12CV	categorical	SV:Q18a.non-target knee pain, aching or stiffness: more than half the days of a month, past 12 months (calc)		0, 1	0
P01KSURGO	categorical	SV:Q32.non-target knee, ever have surgery or arthroscopy		0, 1	0
P01KSURGS	categorical	SV:Q25.target knee, ever have surgery or arthroscopy		0, 1	0
P01KSX	categorical	SV:Frequent knee pain status by person (calc)	0: No pain either knee; 1: Infreq pain 1 knee, no pain other knee; 2: Infreq pain both knees; 3: Freq pain 1 knee, no pain other knee; 4: Freq pain 1 knee, infreq pain other knee; 5: Freq pain both knees	0, 1, 2, 3, 4, 5	3
P01LHBE	categorical	SV:Left hand exam: total number of bony enlargements (calc)		0, 1, 2, 3, 4, 5	1
P01OAGRDO	categorical	SV:non-target knee baseline x-ray: composite OA grade (quasi KL grade) (calc)		0, 1, 2, 3, 4	2
P01OAGRDS	categorical	SV:target knee baseline x-ray: composite OA grade (quasi KL grade) (calc)		0, 1, 2, 3, 4	2
P01OKSX	categorical	SV:non-target knee baseline symptom status (combines past 30 days and 12 months, calc, used in OAI definition of symptomatic knee OA)		0, 1, 2	1
P01OSXKOA	categorical	SV:non-target knee baseline symptomatic OA status (calc)		0, 1	0
P01OXRKOA	categorical	SV:non-target knee baseline radiographic OA (definite osteophytes, calc, used in OAI definition of symptomatic knee OA)		0, 1	1
P01OXRKOA2	categorical	SV:non-target knee baseline x-ray: osteophytes and JSN (calc)		0, 1, 2, 3, 4, 5, 6	4
P01RASTASV	categorical	SV:RA/other inflammatory arthritis diagnosis and medication status, self-report (calc)	0: Does not report RA/inflam arth; 1: Report RA/inflam arth, no to all meds; 2: Report RA/inflam arth, dk to all meds; 3: Report RA/inflam arth, no/dk to meds; 4: DK to RA/inflam arth, no to all meds; 5: DK to RA/inflam arth, dk to all meds; 6: DK to RA/inflam arth, no/dk to meds	0, 1, 3, 4	0
P01RATOTCV	categorical	SV:Q9.RA symptoms: total score for questions #2 through #8 (calc)		0, 1, 2, 3	0
P01RHBE	categorical	SV:Right hand exam: total number of bony enlargements (calc)		0, 1, 2, 3, 4, 5	1
P01SKSX	categorical	SV:target knee baseline symptom status (combines past 30 days and 12 months, calc, used in OAI definition of symptomatic knee OA)		0, 1, 2	1
P01SSXKOA	categorical	SV:target knee baseline symptomatic OA status (calc)		0, 1	0
P01SVOKJSL	categorical	SV:non-target knee baseline x-ray: evidence of knee lateral joint space narrowing (calc)		0, 1, 2	0
P01SVOKJSM	categorical	SV:non-target knee baseline x-ray: evidence of knee medial joint space narrowing (calc)		0, 1, 2	0
P01SVOKMI	categorical	SV:non-target knee baseline x-ray: evidence of knee metal artifacts (calc)		0, 1	0
P01SVOKOST	categorical	SV:non-target knee baseline x-ray: evidence of knee osteophytes (calc)		0, 1, 2	2
P01SVSKJSL	categorical	SV:target knee baseline x-ray: evidence of knee lateral joint space narrowing (calc)		0, 1	0
P01SVSKJSM	categorical	SV:target knee baseline x-ray: evidence of knee medial joint space narrowing (calc)		0, 1, 2	1
P01SVSKMI	categorical	SV:target knee baseline x-ray: evidence of knee metal artifacts (calc)		0, 1	0
P01SVSKOST	categorical	SV:target knee baseline x-ray: evidence of knee osteophytes (calc)		0, 1, 2	2
P01SXKOA	categorical	SV:Baseline symptomatic knee OA status by person (calc, used for study elig (>0) and in OAI definition of cohort status)	0: Neither; 1: Right knee only; 2: Left knee only; 3: Both knees; 77: Refused	0, 1, 2, 3	0
P01SXRKOA	categorical	SV:target knee baseline radiographic OA (definite osteophytes, calc, used in OAI definition of symptomatic knee OA)		0, 1	1
P01SXRKOA2	categorical	SV:target knee baseline x-ray: osteophytes and JSN (calc)		0, 1, 2, 3, 4, 5, 6	4
P01TJE30CV	categorical	SV:Q45b.TMJ: jaw joint or in front of ear, experienced pain or aching, past 30 days (calc)	0: No; 1: Yes; 77: Refused; 88: Don t know; 2: Not sure	0, 1	0
P01TJE30WC	categorical	SV:Q45bii.TMJ: jaw joint or in front of ear, how often worried or concerned about pain or aching, past 30 days (calc)	0: Never; 1: Seldom; 2: Sometimes; 3: Often; 4: Always; 88: Dont know; 77: Refused	0, 1, 2, 3, 4	0
P01TJF30CV	categorical	SV:Q46b.TMJ: across face or cheek, experienced pain or aching, past 30 days (calc)	0: No; 1: Yes; 77: Refused; 88: Don t know; 2: Not sure	0, 1	0
P01TJF30WC	categorical	SV:Q46bii.TMJ: across face or cheek, how often worried or concerned about pain or aching, past 30 days (calc)	0: Never; 1: Seldom; 2: Sometimes; 3: Often; 4: Always; 88: Dont know; 77: Refused	0, 1, 2, 3, 4	0
P01TMJE6M	categorical	SV:Q45.TMJ: jaw joint or in front of ear, experienced pain or aching, past 6 months	0: No; 1: Yes; 77: Refused; 88: Don t know; 2: Not sure	0, 1	0
P01TMJF6M	categorical	SV:Q46.TMJ: across face or cheek, experienced pain or aching, past 6 months	0: No; 1: Yes; 77: Refused; 88: Don t know; 2: Not sure	0, 1	0
P01XRKOA	categorical	SV:Baseline radiographic knee OA status by person (calc)	0: Neither; 1: Right knee only; 2: Left knee only; 3: Both knees; 77: Refused	0, 1, 2, 3	3
P02ELGRISK	categorical	IEI:Knee symptoms, risk factors, or both, status at IEI/SV (calc)	0: Non-eligible control cohort; 1: Incidence cohort: Knee symptoms only; 2: Incidence cohort: Risk factors only; 3: Incidence cohort: Knee sx + risk factors; 4: Incidence cohort: Protocol exception; 5: Progression cohort	0, 1, 2, 3, 5	3
P02KPMED	categorical	IEI:Q10.Either knee, used medication for pain, aching or stiffness, past 12 months	0: No; 1: Yes; 77: Refused; 88: Don t know; 2: Not sure	0, 1	1
P02KPMEDCV	categorical	IEI:Q10a.Either knee, used medication for pain, aching or stiffness more than half the days of a month, past 12 months (calc, used for study eligibility)	0: No; 1: Yes; 77: Refused; 88: Don t know; 2: Not sure	0, 1	0
P02KSURG	categorical	IEI:Q12.Either knee, history of knee surgery (incl. arthroscopy, ligament repair, meniscectomy; used for study elig.)	0: No; 1: Yes; 77: Refused; 88: Don t know; 2: Not sure	0, 1	0
P02RACE	categorical	IEI:Racial background, self-reported (calc)	1: White or Caucasian; 2: Black or African American; 3: Asian; 4: American Indian or Alaskan Native; 5: Hawaiian or Other Pacific Islander; 6: More than one race; 7: Other; 77: Refused; 88: Dont know; 0: Other Non-white	0, 1, 2, 3	1
P02SEX	categorical	IEI:Q2.Gender, male or female	1: Male; 2: Female; 77: Refused	1, 2	2
P02WTGA	categorical	IEI:Above weight cut-off for age/gender group (calc, used for study eligibility)	0: No; 1: Yes; 77: Refused; 88: Don t know; 2: Not sure	0, 1	0
V00AGE	numeric	EV:Age (calc, used for study eligibility)		45-79	61
V00ALTMTH	numeric	BL/FU kMRI reading (FE): mean cartilage thickness - lateral tibia (anterior) (aLT.ThCtAB) [mm]		0.43-2.87	1.62
V00ALTPD	numeric	BL/FU kMRI reading (FE): % area of subchondral bone denuded of cartilage - lateral tibia (anterior) (aLT.dAB%) [%]		0-76.35	0
V00AMTMTH	numeric	BL/FU kMRI reading (FE): mean cartilage thickness - medial tibia (anterior) (aMT.ThCtAB) [mm]		0.2-2.55	1.42
V00AMTPD	numeric	BL/FU kMRI reading (FE): % area of subchondral bone denuded of cartilage - medial tibia (anterior) (aMT.dAB%) [%]		0-83.51	0
V00BLFACS	numeric	BL/FU kMRI reading (FE): area of cartilage surface - central lateral femur (cLF.AC) [cm^2]		5.02-12.9	7.78
V00BLFACV	numeric	BL/FU kMRI reading (FE): CV of cartilage thickness - central lateral femur (cLF.ThCtAB) [%]		9.21-69.92	21.86
V00BLFCAAB	numeric	BL/FU kMRI reading (FE): area of subchondral bone covered by cartilage - central lateral femur (cLF.cAB) [cm^2]		4.82-12.42	7.45
V00BLFCTS	numeric	BL/FU kMRI reading (FE): SD of cartilage thickness - central lateral femur (cLF.ThCtAB) [mm]		0.12-1.35	0.42
V00BLFMAV	numeric	BL/FU kMRI reading (FE): maximum cartilage thickness - central lateral femur (cLF.ThCtAB) [mm]		1.51-5.06	2.88
V00BLFMTC	numeric	BL/FU kMRI reading (FE): mean cartilage thickness (excl dAB) - central lateral femur (cLF.ThCcAB) [mm]		1.12-3.07	1.91
V00BLFMTH	numeric	BL/FU kMRI reading (FE): mean cartilage thickness - central lateral femur (cLF.ThCtAB) [mm]		1.12-3.07	1.9
V00BLFPD	numeric	BL/FU kMRI reading (FE): % area of subchondral bone denuded of cartilage - central lateral femur (cLF.dAB%) [%]		0-21.41	0
V00BLFSBA	numeric	BL/FU kMRI reading (FE): total area of subchondral bone - central lateral femur (cLF.tAB) [cm^2]		4.82-12.84	7.54
V00BLFVCL	numeric	BL/FU kMRI reading (FE): volume of cartilage - central lateral femur (cLF.VC) [mm^3]		702.18-3490.98	1476.47
V00BLFVCN	numeric	BL/FU kMRI reading (FE): normalized cartilage volume - central lateral femur (cLF.VCtAB) [mm]		1.18-3.21	1.95
V00BLTFMAT	numeric	BL/FU kMRI reading (FE): minimum cartilage thickness - central lateral tib-fem compartment (weight bearing) (cLFTC.ThCtAB) [mm]		0-7.15	3.66
V00BLTFMTH	numeric	BL/FU kMRI reading (FE): mean cartilage thickness - central lateral tib-fem compartment (weight bearing) (cLFTC.ThCtAB) [mm]		3.12-9.33	5.22
V00BMFACS	numeric	BL/FU kMRI reading (FE): area of cartilage surface - central medial femur (cMF.AC) [cm^2]		3.65-12.53	7.61
V00BMFACV	numeric	BL/FU kMRI reading (FE): CV of cartilage thickness - central medial femur (cMF.ThCtAB) [%]		11.67-107.7	23.25
V00BMFCAAB	numeric	BL/FU kMRI reading (FE): area of subchondral bone covered by cartilage - central medial femur (cMF.cAB) [cm^2]		3.22-12.17	7.28
V00BMFCTS	numeric	BL/FU kMRI reading (FE): SD of cartilage thickness - central medial femur (cMF.ThCtAB) [mm]		0.12-1.37	0.41
V00BMFMAV	numeric	BL/FU kMRI reading (FE): maximum cartilage thickness - central medial femur (cMF.ThCtAB) [mm]		1.42-4.4	2.61
V00BMFMTC	numeric	BL/FU kMRI reading (FE): mean cartilage thickness (excl dAB) - central medial femur (cMF.ThCcAB) [mm]		0.94-2.88	1.72
V00BMFMTH	numeric	BL/FU kMRI reading (FE): mean cartilage thickness - central medial femur (cMF.ThCtAB) [mm]		0.59-2.88	1.69
V00BMFPD	numeric	BL/FU kMRI reading (FE): % area of subchondral bone denuded of cartilage - central medial femur (cMF.dAB%) [%]		0-56.54	0
V00BMFSBA	numeric	BL/FU kMRI reading (FE): total area of subchondral bone - central medial femur (cMF.tAB) [cm^2]		5.02-12.17	7.41
V00BMFVCL	numeric	BL/FU kMRI reading (FE): volume of cartilage - central medial femur (cMF.VC) [mm^3]		497.28-2713.99	1282.83
V00BMFVCN	numeric	BL/FU kMRI reading (FE): normalized cartilage volume - central medial femur (cMF.VCtAB) [mm]		0.67-2.99	1.76
V00BMTFMAT	numeric	BL/FU kMRI reading (FE): minimum cartilage thickness - central medial tib-fem compartment (weight bearing) (cMFTC.ThCtAB) [mm]		0-5.15	2.72
V00BMTFMTH	numeric	BL/FU kMRI reading (FE): mean cartilage thickness - central medial tib-fem compartment (weight bearing) (cMFTC.ThCtAB) [mm]		1.33-7.16	3.89
V00BPDIAS	numeric	EV:Q6.Blood pressure: diastolic (mm Hg)		42-104	78
V00BPSYS	numeric	EV:Q6.Blood pressure: systolic (mm Hg)		90-190	124
V00BRAC12	categorical	EV:Q64.CAM: worn copper bracelets or used magnets for arthritis or joint pain, past 12 months	0: No; 1: Yes; 77: Refused; 88: Don t know; 2: Not sure	0, 1	0
V00CBLFMAT	numeric	BL/FU kMRI reading (FE): minimum cartilage thickness - central lateral femur (center) (ccLF.ThCtAB) [mm]		0-3.09	1.61
V00CBLFMT	numeric	BL/FU kMRI reading (FE): mean cartilage thickness - central lateral femur (center) (ccLF.ThCtAB) [mm]		1.2-3.9	2.27
V00CBLFPD	numeric	BL/FU kMRI reading (FE): % area of subchondral bone denuded of cartilage - central lateral femur (center) (ccLF.dAB%) [%]		0-21.12	0
V00CBMFMAT	numeric	BL/FU kMRI reading (FE): minimum cartilage thickness - central medial femur (center) (ccMF.ThCtAB) [mm]		0-2.8	1.35
V00CBMFMTH	numeric	BL/FU kMRI reading (FE): mean cartilage thickness - central medial femur (center) (ccMF.ThCtAB) [mm]		0-3.47	1.87
V00CBMFPD	numeric	BL/FU kMRI reading (FE): % area of subchondral bone denuded of cartilage - central medial femur (center) (ccMF.dAB%) [%]		0-99.71	0
V00CLTMAT	numeric	BL/FU kMRI reading (FE): minimum cartilage thickness - lateral tibia (center) (cLT.ThCtAB) [mm]		0-4.41	2.13
V00CLTMTH	numeric	BL/FU kMRI reading (FE): mean cartilage thickness - lateral tibia (center) (cLT.ThCtAB) [mm]		1.23-5.42	2.94
V00CLTPD	numeric	BL/FU kMRI reading (FE): % area of subchondral bone denuded of cartilage - lateral tibia (center) (cLT.dAB%) [%]		0-26.18	0
V00CMTMAT	numeric	BL/FU kMRI reading (FE): minimum cartilage thickness - medial tibia (center) (cMT.ThCtAB) [mm]		0-2.98	1.39
V00CMTMTH	numeric	BL/FU kMRI reading (FE): mean cartilage thickness - medial tibia (center) (cMT.ThCtAB) [mm]		0.84-4	2.06
V00CMTPD	numeric	BL/FU kMRI reading (FE): % area of subchondral bone denuded of cartilage - medial tibia (center) (cMT.dAB%) [%]		0-31.29	0
V00COHORT	categorical	EV:Subcohort assignment (calc)	1: Progression; 2: Incidence; 3: Non-exposed control group	1, 2, 3	2
V00DIOKN11	categorical	EV:non-target knee difficulty: socks off, last 7 days		0, 1, 2, 3, 4	0
V00DIOKN12	categorical	EV:non-target knee difficulty: lying down, last 7 days		0, 1, 2, 3, 4	0
V00DIOKN14	categorical	EV:non-target knee difficulty: sitting, last 7 days		0, 1, 2, 3, 4	0
V00DIOKN4	categorical	EV:non-target knee difficulty: standing, last 7 days		0, 1, 2, 3, 4	0
V00DIOKN7	categorical	EV:non-target knee difficulty: in car/out of car, last 7 days		0, 1, 2, 3, 4	0
V00DIOKN9	categorical	EV:non-target knee difficulty: socks on, last 7 days		0, 1, 2, 3, 4	0
V00DISKN1	categorical	EV:target knee difficulty: down stairs, last 7 days		0, 1, 2, 3, 4	0
V00DISKN10	categorical	EV:target knee difficulty: get out of bed, last 7 days		0, 1, 2, 3	0
V00DISKN11	categorical	EV:target knee difficulty: socks off, last 7 days		0, 1, 2, 3	0
V00DISKN12	categorical	EV:target knee difficulty: lying down, last 7 days		0, 1, 2, 3	0
V00DISKN14	categorical	EV:target knee difficulty: sitting, last 7 days		0, 1, 2, 3	0
V00DISKN2	categorical	EV:target knee difficulty: up stairs, last 7 days		0, 1, 2, 3, 4	0
V00DISKN3	categorical	EV:target knee difficulty: stand from sitting, last 7 days		0, 1, 2, 3	0
V00DISKN4	categorical	EV:target knee difficulty: standing, last 7 days		0, 1, 2, 3	0
V00DISKN7	categorical	EV:target knee difficulty: in car/out of car, last 7 days		0, 1, 2, 3, 4	0
V00EBLFMT	numeric	BL/FU kMRI reading (FE): mean cartilage thickness - central lateral femur (external) (ecLF.ThCtAB) [mm]		0.94-2.92	1.61
V00EBLFPD	numeric	BL/FU kMRI reading (FE): % area of subchondral bone denuded of cartilage - central lateral femur (external) (ecLF.dAB%) [%]		0-25.46	0
V00EBMFMTH	numeric	BL/FU kMRI reading (FE): mean cartilage thickness - central medial femur (external) (ecMF.ThCtAB) [mm]		0.27-2.43	1.29
V00EBMFPD	numeric	BL/FU kMRI reading (FE): % area of subchondral bone denuded of cartilage - central medial femur (external) (ecMF.dAB%) [%]		0-82.1	0
V00ELTMTH	numeric	BL/FU kMRI reading (FE): mean cartilage thickness - lateral tibia (external) (eLT.ThCtAB) [mm]		0.91-2.74	1.55
V00ELTPD	numeric	BL/FU kMRI reading (FE): % area of subchondral bone denuded of cartilage - lateral tibia (external) (eLT.dAB%) [%]		0-28.45	0
V00EMTMTH	numeric	BL/FU kMRI reading (FE): mean cartilage thickness - medial tibia (external) (eMT.ThCtAB) [mm]		0.07-2.28	1.3
V00EMTPD	numeric	BL/FU kMRI reading (FE): % area of subchondral bone denuded of cartilage - medial tibia (external) (eMT.dAB%) [%]		0-95.87	0
V00HERB12	categorical	EV:Q62.CAM: use herbs, such as echinacea, ginger or garlic, for arthritis or joint pain, past 12 months	0: No; 1: Yes; 77: Refused; 88: Don t know; 2: Not sure	0, 1	0
V00HOUACT1	categorical	EV:Household activities: light housework, past 7 days	0: No; 1: Yes; 77: Refused; 88: Don t know; 2: Not sure	0, 1	1
V00HOUACT2	categorical	EV:Household activities: heavy housework, past 7 days	0: No; 1: Yes; 77: Refused; 88: Don t know; 2: Not sure	0, 1	1
V00HOUACT3	categorical	EV:Household activities: home repairs, past 7 days	0: No; 1: Yes; 77: Refused; 88: Don t know; 2: Not sure	0, 1	0
V00HOUACT4	categorical	EV:Household activities: lawn work/yard care, past 7 days	0: No; 1: Yes; 77: Refused; 88: Don t know; 2: Not sure	0, 1	1
V00HOUACT5	categorical	EV:Household activities: outdoor gardening, past 7 days	0: No; 1: Yes; 77: Refused; 88: Don t know; 2: Not sure	0, 1	0
V00HOUACT6	categorical	EV:Household activities: caring for another person, past 7 days	0: No; 1: Yes; 77: Refused; 88: Don t know; 2: Not sure	0, 1	0
V00IBLFMT	numeric	BL/FU kMRI reading (FE): mean cartilage thickness - central lateral femur (internal) (icLF.ThCtAB) [mm]		0.85-3.4	1.9
V00IBLFPD	numeric	BL/FU kMRI reading (FE): % area of subchondral bone denuded of cartilage - central lateral femur (internal) (icLF.dAB%) [%]		0-49.57	0
V00IBMFMTH	numeric	BL/FU kMRI reading (FE): mean cartilage thickness - central medial femur (internal) (icMF.ThCtAB) [mm]		0.7-3.43	1.92
V00IBMFPD	numeric	BL/FU kMRI reading (FE): % area of subchondral bone denuded of cartilage - central medial femur (internal) (icMF.dAB%) [%]		0-52.11	0
V00ILTMTH	numeric	BL/FU kMRI reading (FE): mean cartilage thickness - lateral tibia (internal) (iLT.ThCtAB) [mm]		0.35-3.4	2.03
V00ILTPD	numeric	BL/FU kMRI reading (FE): % area of subchondral bone denuded of cartilage - lateral tibia (internal) (iLT.dAB%) [%]		0-55.5	0
V00IMTMTH	numeric	BL/FU kMRI reading (FE): mean cartilage thickness - medial tibia (internal) (iMT.ThCtAB) [mm]		1.02-3.66	2.03
V00IMTPD	categorical	BL/FU kMRI reading (FE): % area of subchondral bone denuded of cartilage - medial tibia (internal) (iMT.dAB%) [%]		0, 0.4236, 0.7554, 1.1488, 3.317, 8.966	0
V00KGLRS	numeric	EV:Q28.Considering all ways knee pain and arthritis affect you, how are you doing today? Rated on scale of 0-10	0: Very good; 1: 1; 2: 2; 3: 3; 4: 4; 5: 5; 6: 6; 7: 7; 8: 8; 9: 9; 10: Very poor	0-10	1
V00KNINJ	categorical	EV:Q53.Either knee, injections for treatment of arthritis, past 6 months	0: No; 1: Yes; 77: Refused; 88: Don t know; 2: Not sure	0, 1	0
V00KOOSKPO	numeric	EV:non-target knee: KOOS Pain Score (calc)		11.11-100	88.89
V00KOOSKPS	numeric	EV:target knee: KOOS Pain Score (calc)		19.44-100	88.89
V00KOOSQOL	numeric	EV:KOOS Quality of Life Score (calc)		0-100	62.5
V00KOOSYMO	numeric	EV:non-target knee: KOOS Symptoms Score (calc)		17.86-100	89.29
V00KOOSYMS	numeric	EV:target knee: KOOS Symptoms Score (calc)		25-100	89.29
V00KPOKN2	categorical	EV:Q13b.non-target knee pain: straightening knee fully, last 7 days		0, 1, 2, 3, 4	0
V00KQOL2	categorical	EV:Q25.Quality of life: modified lifestyle to avoid potentially damaging activities to knee(s)	0: Not at all; 1: Mildly; 2: Moderately; 3: Severely; 4: Totally; 88: Don t know; 77: Refused	0, 1, 2, 3, 4	1
V00KQOL4	categorical	EV:Q27.Quality of life: in general, how much difficulty have with knee(s)	0: None; 1: Mild; 2: Moderate; 3: Severe; 4: Extreme; 88: Don t know; 77: Refused; 99: Don t do	0, 1, 2, 3, 4	1
V00KSXOKN2	categorical	EV:Q18.non-target knee symptoms: feel grinding, hear clicking or any other type of noise when knee moves, last 7 days		0, 1, 2, 3, 4	0
V00KSXOKN4	categorical	EV:Q20.non-target knee symptoms: straighten knee fully, last 7 days		0, 1, 2, 3, 4	0
V00KSXOKN5	categorical	EV:Q21.non-target knee symptoms: bend knee fully, last 7 days		0, 1, 2, 3, 4	0
V00KSXSKN2	categorical	EV:Q7.target knee symptoms: feel grinding, hear clicking or any other type of noise when knee moves, last 7 days		0, 1, 2, 3, 4	0
V00KSXSKN3	categorical	EV:Q8.target knee symptoms: knee catch or hang up when moving, last 7 days		0, 1, 2, 3	0
V00KSXSKN4	categorical	EV:Q9.target knee symptoms: straighten knee fully, last 7 days		0, 1, 2, 3, 4	0
V00LateralFemoralCartilage	numeric	Cartilage Volume (mm^3) - Lateral Femur (Baseline)		3282.62-11411	6162.82
V00LateralMeniscus	numeric	Meniscal Volume (mm^3) - Lateral (Baseline)		1218.14-4539.46	2303.93
V00LateralTibialCartilage	numeric	Cartilage Volume (mm^3) - Lateral Tibia (Baseline)		1126.03-5142.49	2196.09
V00LF_tAB	numeric	BL/FU kMRI reading (iMorphics): total area of subchondral bone - femur lateral (LF.tAB) [mm^2]		1144.65-2765.54	1672.4
V00LP_tAB	numeric	BL/FU kMRI reading (iMorphics): total area of subchondral bone - patella lateral (lP.tAB) [mm^2]		198.62-1051.4	692.74
V00LT_tAB	numeric	BL/FU kMRI reading (iMorphics): total area of subchondral bone - tibia lateral (LT.tAB) [mm^2]		629.28-1479.32	886.04
V00MACLBML	categorical	BL/FU kMRIreading (BI): MOAKS: BML associated with ACL insertion	0: No; 1: Yes; 77: Refused; 88: Don t know; 2: Not sure	0, 1	0
V00MACLRP	categorical	BL/FU kMRI reading (BI): MOAKS: ACL repair	0: No; 1: Yes; 77: Refused; 88: Don t know; 2: Not sure	0, 1	0
V00MACLTR	categorical	BL/FU kMRI reading (BI): MOAKS: ACL tear	0: None; 1: Partial tear; 2: Complete tear	0, 1, 2	0
V00MANSBUR	categorical	BL/FU kMRI reading (BI): MOAKS: pes anserine bursa	0: No; 1: Yes; 77: Refused; 88: Don t know; 2: Not sure	0, 1	0
V00MBMNFLA	categorical	BL/FU kMRI reading (BI): MOAKS: number of BML lesions - femur lateral anterior (trochlear)		0, 1, 2, 3, 4	0
V00MBMNFLC	categorical	BL/FU kMRI reading (BI): MOAKS: number of BML lesions - femur lateral central		0, 1	0
V00MBMNFLP	categorical	BL/FU kMRI reading (BI): MOAKS: number of BML lesions - femur lateral posterior		0, 1, 2	0
V00MBMNFMA	categorical	BL/FU kMRI reading (BI): MOAKS: number of BML lesions - femur medial anterior (trochlear)		0, 1, 2, 3	0
V00MBMNFMC	categorical	BL/FU kMRI reading (BI): MOAKS: number of BML lesions - femur medial central		0, 1, 2, 3	0
V00MBMNFMP	categorical	BL/FU kMRI reading (BI): MOAKS: number of BML lesions - femur medial posterior		0, 1, 2, 3	0
V00MBMNPL	categorical	BL/FU kMRI reading (BI): MOAKS: number of BML lesions - patella lateral		0, 1, 2, 3, 4	0
V00MBMNPM	categorical	BL/FU kMRI reading (BI): MOAKS: number of BML lesions - patella medial		0, 1, 2, 3	0
V00MBMNSS	categorical	BL/FU kMRI reading (BI): MOAKS: number of BML lesions - tibia sub-spinous		0, 1, 2, 3, 4	0
V00MBMNTLA	categorical	BL/FU kMRI reading (BI): MOAKS: number of BML lesions - tibia lateral anterior		0, 1	0
V00MBMNTLC	categorical	BL/FU kMRI reading (BI): MOAKS: number of BML lesions - tibia lateral central		0, 1, 2	0
V00MBMNTLP	categorical	BL/FU kMRI reading (BI): MOAKS: number of BML lesions - tibia lateral posterior		0, 1, 2	0
V00MBMNTMA	categorical	BL/FU kMRI reading (BI): MOAKS: number of BML lesions - tibia medial anterior		0, 1	0
V00MBMNTMC	categorical	BL/FU kMRI reading (BI): MOAKS: number of BML lesions - tibia medial central		0, 1, 2	0
V00MBMNTMP	categorical	BL/FU kMRI reading (BI): MOAKS: number of BML lesions - tibia medial posterior		0, 1, 2	0
V00MBMPFLA	categorical	BL/FU kMRI reading (BI): MOAKS: BML (% lesion that is edema) - femur lateral anterior (trochlear)	0: None; 1: < 33% of region; 2: 33%-66% of region; 3: > 66% of region; 0.5: worsening (within grade); -0.5: improvement (within grade)	0, 1, 2, 3	0
V00MBMPFLC	categorical	BL/FU kMRI reading (BI): MOAKS: BML (% lesion that is edema) - femur lateral central	0: None; 1: < 33% of region; 2: 33%-66% of region; 3: > 66% of region; 0.5: worsening (within grade); -0.5: improvement (within grade)	0, 2, 3	0
V00MBMPFMA	categorical	BL/FU kMRI reading (BI): MOAKS: BML (% lesion that is edema) - femur medial anterior (trochlear)	0: None; 1: < 33% of region; 2: 33%-66% of region; 3: > 66% of region; 0.5: worsening (within grade); -0.5: improvement (within grade)	0, 1, 2, 3	0
V00MBMPFMC	categorical	BL/FU kMRI reading (BI): MOAKS: BML (% lesion that is edema) - femur medial central	0: None; 1: < 33% of region; 2: 33%-66% of region; 3: > 66% of region; 0.5: worsening (within grade); -0.5: improvement (within grade)	0, 1, 2, 3	0
V00MBMPFMP	categorical	BL/FU kMRI reading (BI): MOAKS: BML (% lesion that is edema) - femur medial posterior	0: None; 1: < 33% of region; 2: 33%-66% of region; 3: > 66% of region; 0.5: worsening (within grade); -0.5: improvement (within grade)	0, 1, 2, 3	0
V00MBMPPL	categorical	BL/FU kMRI reading (BI): MOAKS: BML (% lesion that is edema) - patella lateral	0: None; 1: < 33% of region; 2: 33%-66% of region; 3: > 66% of region; 0.5: worsening (within grade); -0.5: improvement (within grade)	0, 1, 2, 3	0
V00MBMPPM	categorical	BL/FU kMRI reading (BI): MOAKS: BML (% lesion that is edema) - patella medial	0: None; 1: < 33% of region; 2: 33%-66% of region; 3: > 66% of region; 0.5: worsening (within grade); -0.5: improvement (within grade)	0, 1, 2, 3	0
V00MBMPSS	categorical	BL/FU kMRI reading (BI): MOAKS: BML (% lesion that is edema) - tibia sub-spinous	0: None; 1: < 33% of region; 2: 33%-66% of region; 3: > 66% of region; 0.5: worsening (within grade); -0.5: improvement (within grade)	0, 1, 2, 3	0
V00MBMPTLA	categorical	BL/FU kMRI reading (BI): MOAKS: BML (% lesion that is edema) - tibia lateral anterior	0: None; 1: < 33% of region; 2: 33%-66% of region; 3: > 66% of region; 0.5: worsening (within grade); -0.5: improvement (within grade)	0, 3	0
V00MBMPTLC	categorical	BL/FU kMRI reading (BI): MOAKS: BML (% lesion that is edema) - tibia lateral central	0: None; 1: < 33% of region; 2: 33%-66% of region; 3: > 66% of region; 0.5: worsening (within grade); -0.5: improvement (within grade)	0, 1, 2, 3	0
V00MBMPTLP	categorical	BL/FU kMRI reading (BI): MOAKS: BML (% lesion that is edema) - tibia lateral posterior	0: None; 1: < 33% of region; 2: 33%-66% of region; 3: > 66% of region; 0.5: worsening (within grade); -0.5: improvement (within grade)	0, 1, 2, 3	0
V00MBMPTMA	categorical	BL/FU kMRI reading (BI): MOAKS: BML (% lesion that is edema) - tibia medial anterior	0: None; 1: < 33% of region; 2: 33%-66% of region; 3: > 66% of region; 0.5: worsening (within grade); -0.5: improvement (within grade)	0, 1, 2, 3	0
V00MBMPTMC	categorical	BL/FU kMRI reading (BI): MOAKS: BML (% lesion that is edema) - tibia medial central	0: None; 1: < 33% of region; 2: 33%-66% of region; 3: > 66% of region; 0.5: worsening (within grade); -0.5: improvement (within grade)	0, 1, 2, 3	0
V00MBMPTMP	categorical	BL/FU kMRI reading (BI): MOAKS: BML (% lesion that is edema) - tibia medial posterior	0: None; 1: < 33% of region; 2: 33%-66% of region; 3: > 66% of region; 0.5: worsening (within grade); -0.5: improvement (within grade)	0, 1, 2, 3	0
V00MBMSFLA	categorical	BL/FU kMRI reading (BI): MOAKS: BML size - femur lateral anterior (trochlear)	0: None; 1: < 33% of region; 2: 33%-66% of region; 3: > 66% of region; 0.5: worsening (within grade); -0.5: improvement (within grade)	0, 1, 2, 3	0
V00MBMSFLC	categorical	BL/FU kMRI reading (BI): MOAKS: BML size - femur lateral central	0: None; 1: < 33% of region; 2: 33%-66% of region; 3: > 66% of region; 0.5: worsening (within grade); -0.5: improvement (within grade)	0, 1, 2, 3	0
V00MBMSFMA	categorical	BL/FU kMRI reading (BI): MOAKS: BML size - femur medial anterior (trochlear)	0: None; 1: < 33% of region; 2: 33%-66% of region; 3: > 66% of region; 0.5: worsening (within grade); -0.5: improvement (within grade)	0, 1, 2, 3	0
V00MBMSFMC	categorical	BL/FU kMRI reading (BI): MOAKS: BML size - femur medial central	0: None; 1: < 33% of region; 2: 33%-66% of region; 3: > 66% of region; 0.5: worsening (within grade); -0.5: improvement (within grade)	0, 1, 2, 3	0
V00MBMSFMP	categorical	BL/FU kMRI reading (BI): MOAKS: BML size - femur medial posterior	0: None; 1: < 33% of region; 2: 33%-66% of region; 3: > 66% of region; 0.5: worsening (within grade); -0.5: improvement (within grade)	0, 1, 2, 3	0
V00MBMSPL	categorical	BL/FU kMRI reading (BI): MOAKS: BML size - patella lateral	0: None; 1: < 33% of region; 2: 33%-66% of region; 3: > 66% of region; 0.5: worsening (within grade); -0.5: improvement (within grade)	0, 1, 2, 3	0
V00MBMSPM	categorical	BL/FU kMRI reading (BI): MOAKS: BML size - patella medial	0: None; 1: < 33% of region; 2: 33%-66% of region; 3: > 66% of region; 0.5: worsening (within grade); -0.5: improvement (within grade)	0, 1, 2, 3	0
V00MBMSTLA	categorical	BL/FU kMRI reading (BI): MOAKS: BML size - tibia lateral anterior	0: None; 1: < 33% of region; 2: 33%-66% of region; 3: > 66% of region; 0.5: worsening (within grade); -0.5: improvement (within grade)	0, 1, 2	0
V00MBMSTLC	categorical	BL/FU kMRI reading (BI): MOAKS: BML size - tibia lateral central	0: None; 1: < 33% of region; 2: 33%-66% of region; 3: > 66% of region; 0.5: worsening (within grade); -0.5: improvement (within grade)	0, 1, 2, 3	0
V00MBMSTLP	categorical	BL/FU kMRI reading (BI): MOAKS: BML size - tibia lateral posterior	0: None; 1: < 33% of region; 2: 33%-66% of region; 3: > 66% of region; 0.5: worsening (within grade); -0.5: improvement (within grade)	0, 1, 2	0
V00MBMSTMA	categorical	BL/FU kMRI reading (BI): MOAKS: BML size - tibia medial anterior	0: None; 1: < 33% of region; 2: 33%-66% of region; 3: > 66% of region; 0.5: worsening (within grade); -0.5: improvement (within grade)	0, 1, 2, 3	0
V00MBMSTMC	categorical	BL/FU kMRI reading (BI): MOAKS: BML size - tibia medial central	0: None; 1: < 33% of region; 2: 33%-66% of region; 3: > 66% of region; 0.5: worsening (within grade); -0.5: improvement (within grade)	0, 1, 2, 3	0
V00MBMSTMP	categorical	BL/FU kMRI reading (BI): MOAKS: BML size - tibia medial posterior	0: None; 1: < 33% of region; 2: 33%-66% of region; 3: > 66% of region; 0.5: worsening (within grade); -0.5: improvement (within grade)	0, 1, 2, 3	0
V00MCMFLA	categorical	BL/FU kMRI reading (BI): MOAKS: cartilage morphology - femur lateral anterior (trochlear)	0: Normal; 1: 1-10% area, no full thickness; 1.1: 1-10% area, 1-10% full thickness; 2: 10-75% area, no full thickness; 2.1: 10-75% area, 1-10% full thickness; 2.2: 10-75% area, 10-75% full thickness; 3: >75% area, no full thickness; 3.1: >75% area, 1-10% full thickness; 3.2: >75% area, 10-75% full thickness; 3.3: >75% area, >75% full thickness; 0.5: Worsening (within grade); -0.5: Improvement (wi…	0, 1, 1.1, 2, 2.1, 2.2, 3.2, 3.3	0
V00MCMFLC	categorical	BL/FU kMRI reading (BI): MOAKS: cartilage morphology - femur lateral central	0: Normal; 1: 1-10% area, no full thickness; 1.1: 1-10% area, 1-10% full thickness; 2: 10-75% area, no full thickness; 2.1: 10-75% area, 1-10% full thickness; 2.2: 10-75% area, 10-75% full thickness; 3: >75% area, no full thickness; 3.1: >75% area, 1-10% full thickness; 3.2: >75% area, 10-75% full thickness; 3.3: >75% area, >75% full thickness; 0.5: Worsening (within grade); -0.5: Improvement (wi…	0, 1, 1.1, 2, 2.1, 2.2	0
V00MCMFLP	categorical	BL/FU kMRI reading (BI): MOAKS: cartilage morphology - femur lateral posterior	0: Normal; 1: 1-10% area, no full thickness; 1.1: 1-10% area, 1-10% full thickness; 2: 10-75% area, no full thickness; 2.1: 10-75% area, 1-10% full thickness; 2.2: 10-75% area, 10-75% full thickness; 3: >75% area, no full thickness; 3.1: >75% area, 1-10% full thickness; 3.2: >75% area, 10-75% full thickness; 3.3: >75% area, >75% full thickness; 0.5: Worsening (within grade); -0.5: Improvement (wi…	0, 1, 1.1, 2, 2.1, 2.2	0
V00MCMFMA	categorical	BL/FU kMRI reading (BI): MOAKS: cartilage morphology - femur medial anterior (trochlear)	0: Normal; 1: 1-10% area, no full thickness; 1.1: 1-10% area, 1-10% full thickness; 2: 10-75% area, no full thickness; 2.1: 10-75% area, 1-10% full thickness; 2.2: 10-75% area, 10-75% full thickness; 3: >75% area, no full thickness; 3.1: >75% area, 1-10% full thickness; 3.2: >75% area, 10-75% full thickness; 3.3: >75% area, >75% full thickness; 0.5: Worsening (within grade); -0.5: Improvement (wi…	0, 1, 1.1, 2, 2.1, 2.2, 3, 3.2, 3.3	1
V00MCMFMC	categorical	BL/FU kMRI reading (BI): MOAKS: cartilage morphology - femur medial central	0: Normal; 1: 1-10% area, no full thickness; 1.1: 1-10% area, 1-10% full thickness; 2: 10-75% area, no full thickness; 2.1: 10-75% area, 1-10% full thickness; 2.2: 10-75% area, 10-75% full thickness; 3: >75% area, no full thickness; 3.1: >75% area, 1-10% full thickness; 3.2: >75% area, 10-75% full thickness; 3.3: >75% area, >75% full thickness; 0.5: Worsening (within grade); -0.5: Improvement (wi…	0, 1, 1.1, 2, 2.1, 2.2, 3, 3.1, 3.2	2
V00MCMFMP	categorical	BL/FU kMRI reading (BI): MOAKS: cartilage morphology - femur medial posterior	0: Normal; 1: 1-10% area, no full thickness; 1.1: 1-10% area, 1-10% full thickness; 2: 10-75% area, no full thickness; 2.1: 10-75% area, 1-10% full thickness; 2.2: 10-75% area, 10-75% full thickness; 3: >75% area, no full thickness; 3.1: >75% area, 1-10% full thickness; 3.2: >75% area, 10-75% full thickness; 3.3: >75% area, >75% full thickness; 0.5: Worsening (within grade); -0.5: Improvement (wi…	0, 1, 1.1, 2, 2.1, 2.2	0
V00MCMJSW	numeric	BL: reading (JD): medial minimum JSW [mm]		1.02-7.8	3.83
V00MCMPL	categorical	BL/FU kMRI reading (BI): MOAKS: cartilage morphology - patella lateral	0: Normal; 1: 1-10% area, no full thickness; 1.1: 1-10% area, 1-10% full thickness; 2: 10-75% area, no full thickness; 2.1: 10-75% area, 1-10% full thickness; 2.2: 10-75% area, 10-75% full thickness; 3: >75% area, no full thickness; 3.1: >75% area, 1-10% full thickness; 3.2: >75% area, 10-75% full thickness; 3.3: >75% area, >75% full thickness; 0.5: Worsening (within grade); -0.5: Improvement (wi…	0, 1, 1.1, 2, 2.1, 2.2, 3, 3.1, 3.2, 3.3	1
V00MCMPM	categorical	BL/FU kMRI reading (BI): MOAKS: cartilage morphology - patella medial	0: Normal; 1: 1-10% area, no full thickness; 1.1: 1-10% area, 1-10% full thickness; 2: 10-75% area, no full thickness; 2.1: 10-75% area, 1-10% full thickness; 2.2: 10-75% area, 10-75% full thickness; 3: >75% area, no full thickness; 3.1: >75% area, 1-10% full thickness; 3.2: >75% area, 10-75% full thickness; 3.3: >75% area, >75% full thickness; 0.5: Worsening (within grade); -0.5: Improvement (wi…	0, 1, 1.1, 2, 2.1, 2.2, 3.1, 3.2, 3.3	2
V00MCMTLC	categorical	BL/FU kMRI reading (BI): MOAKS: cartilage morphology - tibia lateral central	0: Normal; 1: 1-10% area, no full thickness; 1.1: 1-10% area, 1-10% full thickness; 2: 10-75% area, no full thickness; 2.1: 10-75% area, 1-10% full thickness; 2.2: 10-75% area, 10-75% full thickness; 3: >75% area, no full thickness; 3.1: >75% area, 1-10% full thickness; 3.2: >75% area, 10-75% full thickness; 3.3: >75% area, >75% full thickness; 0.5: Worsening (within grade); -0.5: Improvement (wi…	0, 1, 1.1, 2, 2.1, 2.2, 3.2	0
V00MCMTLP	categorical	BL/FU kMRI reading (BI): MOAKS: cartilage morphology - tibia lateral posterior	0: Normal; 1: 1-10% area, no full thickness; 1.1: 1-10% area, 1-10% full thickness; 2: 10-75% area, no full thickness; 2.1: 10-75% area, 1-10% full thickness; 2.2: 10-75% area, 10-75% full thickness; 3: >75% area, no full thickness; 3.1: >75% area, 1-10% full thickness; 3.2: >75% area, 10-75% full thickness; 3.3: >75% area, >75% full thickness; 0.5: Worsening (within grade); -0.5: Improvement (wi…	0, 1, 1.1, 2, 2.1, 2.2, 3.2	0
V00MCMTMA	categorical	BL/FU kMRI reading (BI): MOAKS: cartilage morphology - tibia medial anterior	0: Normal; 1: 1-10% area, no full thickness; 1.1: 1-10% area, 1-10% full thickness; 2: 10-75% area, no full thickness; 2.1: 10-75% area, 1-10% full thickness; 2.2: 10-75% area, 10-75% full thickness; 3: >75% area, no full thickness; 3.1: >75% area, 1-10% full thickness; 3.2: >75% area, 10-75% full thickness; 3.3: >75% area, >75% full thickness; 0.5: Worsening (within grade); -0.5: Improvement (wi…	0, 1, 1.1, 2, 2.1, 2.2, 3.3	0
V00MCMTMC	categorical	BL/FU kMRI reading (BI): MOAKS: cartilage morphology - tibia medial central	0: Normal; 1: 1-10% area, no full thickness; 1.1: 1-10% area, 1-10% full thickness; 2: 10-75% area, no full thickness; 2.1: 10-75% area, 1-10% full thickness; 2.2: 10-75% area, 10-75% full thickness; 3: >75% area, no full thickness; 3.1: >75% area, 1-10% full thickness; 3.2: >75% area, 10-75% full thickness; 3.3: >75% area, >75% full thickness; 0.5: Worsening (within grade); -0.5: Improvement (wi…	0, 1, 1.1, 2, 2.1, 2.2, 3, 3.2	0
V00MCMTMP	categorical	BL/FU kMRI reading (BI): MOAKS: cartilage morphology - tibia medial posterior	0: Normal; 1: 1-10% area, no full thickness; 1.1: 1-10% area, 1-10% full thickness; 2: 10-75% area, no full thickness; 2.1: 10-75% area, 1-10% full thickness; 2.2: 10-75% area, 10-75% full thickness; 3: >75% area, no full thickness; 3.1: >75% area, 1-10% full thickness; 3.2: >75% area, 10-75% full thickness; 3.3: >75% area, >75% full thickness; 0.5: Worsening (within grade); -0.5: Improvement (wi…	0, 1.1, 2, 2.1, 2.2	0
V00MedialFemoralCartilage	numeric	Cartilage Volume (mm^3) - Medial Femur (Baseline)		2479.27-13703.72	5533.79
V00MedialMeniscus	numeric	Meniscal Volume (mm^3) - Medial (Baseline)		590.74-5622.41	2434.75
V00MedialTibialCartilage	numeric	Cartilage Volume (mm^3) - Medial Tibia (Baseline)		1016.05-4619.86	1972.5
V00MEFFWK	categorical	BL/FU kMRI reading (BI): MOAKS: whole knee effusion	1: Mild; 2: Moderate; 3: Severe; 88: Don t know; 0: None; 4: Extreme; 77: Refused	0, 1, 2, 3	1
V00MF_tAB	numeric	BL/FU kMRI reading (iMorphics): total area of subchondral bone - femur medial (MF.tAB) [mm^2]		1620.14-3800.8	2382.62
V00MGCACL	categorical	BL/FU kMRI reading (BI): MOAKS: ACL ganglion cyst	0: No; 1: Yes; 77: Refused; 88: Don t know; 2: Not sure	0, 1	0
V00MGCOTH	categorical	BL/FU kMRI reading (BI): MOAKS: other ganglion cyst	0: No; 1: Yes; 77: Refused; 88: Don t know; 2: Not sure	0, 1	0
V00MGCPCL	categorical	BL/FU kMRI reading (BI): MOAKS: PCL ganglion cyst	0: No; 1: Yes; 77: Refused; 88: Don t know; 2: Not sure	0, 1	0
V00MGCSM	categorical	BL/FU kMRI reading (BI): MOAKS: semimembranosus ganglion cyst	0: No; 1: Yes; 77: Refused; 88: Don t know; 2: Not sure	0, 1	0
V00MGCTIB	categorical	BL/FU kMRI reading (BI): MOAKS: tibial ganglion cyst	0: No; 1: Yes; 77: Refused; 88: Don t know; 2: Not sure	0, 1	0
V00MIPBUR	categorical	BL/FU kMRI reading (BI): MOAKS: infrapatellar bursa	0: No; 1: Yes; 77: Refused; 88: Don t know; 2: Not sure	0, 1	0
V00MMHLA	categorical	BL/FU kMRI reading (BI): MOAKS: lateral meniscal hypertrophy - anterior horn	0: No; 1: Yes; 77: Refused; 88: Don t know; 2: Not sure	0, 1	0
V00MMHLB	categorical	BL/FU kMRI reading (BI): MOAKS: lateral meniscal hypertrophy - body	0: No; 1: Yes; 77: Refused; 88: Don t know; 2: Not sure	0, 1	0
V00MMHMB	categorical	BL/FU kMRI reading (BI): MOAKS: medial meniscal hypertrophy - body	0: No; 1: Yes; 77: Refused; 88: Don t know; 2: Not sure	0, 1	0
V00MMHMP	categorical	BL/FU kMRI reading (BI): MOAKS: medial meniscal hypertrophy - posterior horn	0: No; 1: Yes; 77: Refused; 88: Don t know; 2: Not sure	0, 1	0
V00MMRTL	categorical	BL/FU kMRI reading (BI): MOAKS: lateral meniscal morphology - posterior root tear	0: No; 1: Yes; 77: Refused; 88: Don t know; 2: Not sure	0, 1	0
V00MMRTM	categorical	BL/FU kMRI reading (BI): MOAKS: medial meniscal morphology - posterior root tear	0: No; 1: Yes; 77: Refused; 88: Don t know; 2: Not sure	0, 1	0
V00MMSLA	categorical	BL/FU kMRI reading (BI): MOAKS: lateral meniscal signal abnormality - anterior horn	0: No; 1: Yes; 77: Refused; 88: Don t know; 2: Not sure	0, 1	0
V00MMSLB	categorical	BL/FU kMRI reading (BI): MOAKS: lateral meniscal signal abnormality - body	0: No; 1: Yes; 77: Refused; 88: Don t know; 2: Not sure	0, 1	0
V00MMSLP	categorical	BL/FU kMRI reading (BI): MOAKS: lateral meniscal signal abnormality - posterior horn	0: No; 1: Yes; 77: Refused; 88: Don t know; 2: Not sure	0, 2	0
V00MMSMA	categorical	BL/FU kMRI reading (BI): MOAKS: medial meniscal signal abnormality - anterior horn	0: No; 1: Yes; 77: Refused; 88: Don t know; 2: Not sure	0, 1	0
V00MMSMB	categorical	BL/FU kMRI reading (BI): MOAKS: medial meniscal signal abnormality - body	0: No; 1: Yes; 77: Refused; 88: Don t know; 2: Not sure	0, 1	0
V00MMSMP	categorical	BL/FU kMRI reading (BI): MOAKS: medial meniscal signal abnormality - posterior horn	0: No; 1: Yes; 77: Refused; 88: Don t know; 2: Not sure	0, 1	0
V00MMTLA	categorical	BL/FU kMRI reading (BI): MOAKS: lateral meniscal morphology - anterior horn	0: Normal; 1: Signal abnormality; 2: Radial tear; 3: Horizontal tear; 4: Vertical tear; 5: Complex tear; 6: Partial maceration; 7: Progressive partial maceration; 8: Complete maceration	0, 1, 2, 3, 4, 6	0
V00MMTLB	categorical	BL/FU kMRI reading (BI): MOAKS: lateral meniscal morphology - body	0: Normal; 1: Signal abnormality; 2: Radial tear; 3: Horizontal tear; 4: Vertical tear; 5: Complex tear; 6: Partial maceration; 7: Progressive partial maceration; 8: Complete maceration	0, 1, 2, 3	0
V00MMTLP	categorical	BL/FU kMRI reading (BI): MOAKS: lateral meniscal morphology - posterior horn	0: Normal; 1: Signal abnormality; 2: Radial tear; 3: Horizontal tear; 4: Vertical tear; 5: Complex tear; 6: Partial maceration; 7: Progressive partial maceration; 8: Complete maceration	0, 1, 2, 3, 4, 5, 6	0
V00MMTMA	categorical	BL/FU kMRI reading (BI): MOAKS: medial meniscal morphology - anterior horn	0: Normal; 1: Signal abnormality; 2: Radial tear; 3: Horizontal tear; 4: Vertical tear; 5: Complex tear; 6: Partial maceration; 7: Progressive partial maceration; 8: Complete maceration	0, 1, 2, 3, 6	0
V00MMTMB	categorical	BL/FU kMRI reading (BI): MOAKS: medial meniscal morphology - body	0: Normal; 1: Signal abnormality; 2: Radial tear; 3: Horizontal tear; 4: Vertical tear; 5: Complex tear; 6: Partial maceration; 7: Progressive partial maceration; 8: Complete maceration	0, 1, 2, 3, 4, 5, 6, 8	1
V00MMTMP	categorical	BL/FU kMRI reading (BI): MOAKS: medial meniscal morphology - posterior horn	0: Normal; 1: Signal abnormality; 2: Radial tear; 3: Horizontal tear; 4: Vertical tear; 5: Complex tear; 6: Partial maceration; 7: Progressive partial maceration; 8: Complete maceration	0, 1, 2, 3, 4, 5, 6, 8	1
V00MMXLL	categorical	BL/FU kMRI reading (BI): MOAKS: lateral meniscal extrusion - laterally	0: < 2mm; 1: 2.0-2.9mm; 2: 3.0-4.9mm; 3: >= 5.0mm	0, 1, 2, 3	0
V00MMXMA	categorical	BL/FU kMRI reading (BI): MOAKS: medial meniscal extrusion - anteriorly	0: < 2mm; 1: 2.0-2.9mm; 2: 3.0-4.9mm; 3: >= 5.0mm	0, 1, 2, 3	0
V00MOSFLA	categorical	BL/FU kMRI reading (BI): MOAKS: osteophyte size - femur lateral anterior (trochlear)	1: Mild; 2: Moderate; 3: Severe; 88: Don t know; 0: None; 4: Extreme; 77: Refused	0, 1, 2, 3	0
V00MOSFLC	categorical	BL/FU kMRI reading (BI): MOAKS: osteophyte size - femur lateral central	1: Mild; 2: Moderate; 3: Severe; 88: Don t know; 0: None; 4: Extreme; 77: Refused	0, 1, 2, 3	1
V00MOSFLP	categorical	BL/FU kMRI reading (BI): MOAKS: osteophyte size - femur lateral posterior	1: Mild; 2: Moderate; 3: Severe; 88: Don t know; 0: None; 4: Extreme; 77: Refused	0, 1, 2, 3	0
V00MOSFMA	categorical	BL/FU kMRI reading (BI): MOAKS: osteophyte size - femur medial anterior (trochlear)	1: Mild; 2: Moderate; 3: Severe; 88: Don t know; 0: None; 4: Extreme; 77: Refused	0, 1, 2, 3	1
V00MOSFMC	categorical	BL/FU kMRI reading (BI): MOAKS: osteophyte size - femur medial central	1: Mild; 2: Moderate; 3: Severe; 88: Don t know; 0: None; 4: Extreme; 77: Refused	0, 1, 2, 3	1
V00MOSFMP	categorical	BL/FU kMRI reading (BI): MOAKS: osteophyte size - femur medial posterior	1: Mild; 2: Moderate; 3: Severe; 88: Don t know; 0: None; 4: Extreme; 77: Refused	0, 1, 2, 3	1
V00MOSPI	categorical	BL/FU kMRI reading (BI): MOAKS: osteophyte size - patella inferior	1: Mild; 2: Moderate; 3: Severe; 88: Don t know; 0: None; 4: Extreme; 77: Refused	0, 1, 2, 3	1
V00MOSPL	categorical	BL/FU kMRI reading (BI): MOAKS: osteophyte size - patella lateral	1: Mild; 2: Moderate; 3: Severe; 88: Don t know; 0: None; 4: Extreme; 77: Refused	0, 1, 2, 3	1
V00MOSPM	categorical	BL/FU kMRI reading (BI): MOAKS: osteophyte size - patella medial	1: Mild; 2: Moderate; 3: Severe; 88: Don t know; 0: None; 4: Extreme; 77: Refused	0, 1, 2, 3	1
V00MOSPS	categorical	BL/FU kMRI reading (BI): MOAKS: osteophyte size - patella superior	1: Mild; 2: Moderate; 3: Severe; 88: Don t know; 0: None; 4: Extreme; 77: Refused	0, 1, 2, 3	0
V00MOSTL	categorical	BL/FU kMRI reading (BI): MOAKS: osteophyte size - tibial lateral	1: Mild; 2: Moderate; 3: Severe; 88: Don t know; 0: None; 4: Extreme; 77: Refused	0, 1, 2, 3	0
V00MOSTM	categorical	BL/FU kMRI reading (BI): MOAKS: osteophyte size - tibia medial	1: Mild; 2: Moderate; 3: Severe; 88: Don t know; 0: None; 4: Extreme; 77: Refused	0, 1, 2, 3	1
V00MP_tAB	numeric	BL/FU kMRI reading (iMorphics): total area of subchondral bone - patella medial (mP.tAB) [mm^2]		150.71-824.53	539.4
V00MPOPCYS	categorical	BL/FU kMRI reading (BI): MOAKS: popliteal cyst	0: No; 1: Yes; 77: Refused; 88: Don t know; 2: Not sure	0, 1	0
V00MPPBUR	categorical	BL/FU kMRI reading (BI): MOAKS: prepatella bursa	0: No; 1: Yes; 77: Refused; 88: Don t know; 2: Not sure	0, 1	0
V00MSYIC	categorical	BL/FU kMRI reading (BI): MOAKS: inter-condylar synovitis	1: Mild; 2: Moderate; 3: Severe; 88: Don t know; 0: None; 4: Extreme; 77: Refused	0, 1, 2, 3	1
V00MT_tAB	numeric	BL/FU kMRI reading (iMorphics): total area of subchondral bone - tibia medial (MT.tAB) [mm^2]		797.32-1841.43	1139.84
V00NARCOT	categorical	EV:Q50e.Used strong prescription pain medications (e.g., narcotics) for joint pain or arthritis more than half the days of the month, past 30 days	0: No; 1: Yes; 77: Refused; 88: Don t know; 2: Not sure	0, 1	0
V00nFemurOAVector	numeric	BL/FU kMRI reading (iMorphics): vector of 3D shape - femur [normalized units +1 = mean OA shape, -1 = mean non-OA shape]		-7.34	-0.06
V00notch	numeric	BL/FU kMRI reading (iMorphics): total area of subchondral bone - femoral notch (cTrF.tAB) [mm^2]		987.38-2262.36	1454.84
V00nPatellaOAVector	numeric	BL/FU kMRI reading (iMorphics): vector of 3D shape - patella [normalized units +1 = mean OA shape, -1 = mean non-OA shape]		-9.92	-0.25
V00NSAIDRX	categorical	EV:Q50c.Used prescription NSAIDS (e.g., Ibuprofen, Diclofenac... for joint pain or arthritis more than half the days of the month, past 30 days	0: No; 1: Yes; 77: Refused; 88: Don t know; 2: Not sure	0, 1	0
V00NSAIDS	categorical	EV:Q50b.Used nonprescription NSAIDS (e.g., Aspirin, Ibuprofen... for joint pain or arthritis more than half the days of the month, past 30 days	0: No; 1: Yes; 77: Refused; 88: Don t know; 2: Not sure	0, 1	0
V00nTibiaOAVector	numeric	BL/FU kMRI reading (iMorphics): vector of 3D shape - tibia [normalized units +1 = mean OA shape, -1 = mean non-OA shape]		-7.55	-0.04
V00PA130	categorical	EV:Q33.Climb up a total of 10 or more flights of stairs during single day, past 30 days (one flight is about 10 steps)	0: No; 1: Yes; 77: Refused; 88: Don t know; 2: Not sure	0, 1	1
V00PA130CV	categorical	EV:Q33a.How often climb up total of 10 or more flights of stairs during typical week, past 30 days (calc)	1: One day per week or less; 2: 2-3 days per week; 3: 4-5 days per week; 4: Nearly every day or every day; 88: Don t know; 0: None; 77: Refused	0, 1, 2, 3, 4	2
V00PASE1	categorical	EV:Leisure activities: sitting, past 7 days	0: Never; 1: Seldom (1-2 days); 2: Sometimes (3-4 days); 3: Often (5-7 days); 88: Don t know; 77: Refused	0, 1, 2, 3	3
V00PASE2	categorical	EV:Leisure activities: walking, past 7 days	0: Never; 1: Seldom (1-2 days); 2: Sometimes (3-4 days); 3: Often (5-7 days); 88: Don t know; 77: Refused	0, 1, 2, 3	2
V00PASE3	categorical	EV:Leisure activities: light sport/recreation, past 7 days	0: Never; 1: Seldom (1-2 days); 2: Sometimes (3-4 days); 3: Often (5-7 days); 88: Don t know; 77: Refused	0, 1, 2, 3	0
V00PASE4	categorical	EV:Leisure activities: moderate sport/recreation, past 7 days	0: Never; 1: Seldom (1-2 days); 2: Sometimes (3-4 days); 3: Often (5-7 days); 88: Don t know; 77: Refused	0, 1, 2, 3	0
V00PASE5	categorical	EV:Leisure activities: strenuous sport/recreation, past 7 days	0: Never; 1: Seldom (1-2 days); 2: Sometimes (3-4 days); 3: Often (5-7 days); 88: Don t know; 77: Refused	0, 1, 2, 3	0
V00PASE6	categorical	EV:Leisure activities: muscle strength/endurance, past 7 days	0: Never; 1: Seldom (1-2 days); 2: Sometimes (3-4 days); 3: Often (5-7 days); 88: Don t know; 77: Refused	0, 1, 2, 3	0
V00PatellarCartilage	numeric	Cartilage Volume (mm^3) - Patella (Baseline)		1117.09-5209.85	2469.5
V00PLTMTH	numeric	BL/FU kMRI reading (FE): mean cartilage thickness - lateral tibia (posterior) (pLT.ThCtAB) [mm]		0.36-2.89	1.63
V00PLTPD	numeric	BL/FU kMRI reading (FE): % area of subchondral bone denuded of cartilage - lateral tibia (posterior) (pLT.dAB%) [%]		0-63.45	0
V00PMTMTH	numeric	BL/FU kMRI reading (FE): mean cartilage thickness - medial tibia (posterior) (pMT.ThCtAB) [mm]		0.7-2.46	1.36
V00PMTPD	numeric	BL/FU kMRI reading (FE): % area of subchondral bone denuded of cartilage - medial tibia (posterior) (pMT.dAB%) [%]		0-46.8	0
V00PNMEDT	categorical	EV:Q51.Take any pain medication today (include both prescription and over-the-counter medications for any type of pain)	0: No; 1: Yes; 77: Refused; 88: Don t know; 2: Not sure	0, 1	0
V00RELA12	categorical	EV:Q66.CAM: do relaxation or mind-body activities, such as meditation, deep breathing or visualization, for arthritis or joint pain, past 12 months	0: No; 1: Yes; 77: Refused; 88: Don t know; 2: Not sure	0, 1	0
V00RELACV	categorical	EV:Q66a.CAM: currently do relaxation or mind-body activities for arthritis or joint pain (calc)	0: No; 1: Yes; 77: Refused; 88: Don t know; 2: Not sure	0, 1	0
V00TrFLat	numeric	BL/FU kMRI reading (iMorphics): total area of subchondral bone - femoral trochlea lateral (lTrF.tAB) [mm^2]		879.18-1870.81	1249.83
V00TrFMed	numeric	BL/FU kMRI reading (iMorphics): total area of subchondral bone - femoral trochlea medial (mTrF.tAB) [mm^2]		474.34-1063.51	672.14
V00Urine_alpha_ALTNUM	numeric	Urine CTX-1a(Urine_alpha) (numeric, imputed value if below lower limit)		2.39-19.03	2.39
V00Urine_alpha_ALTNUMCA	numeric	Urine CTX-1a(Urine_alpha) creatinine adjusted (numeric, imputed value if below lower limit)		0.11-7.97	0.57
V00Urine_alpha_lc	numeric	Urine CTX-1a (Urine_alpha) (original Labcorp value)		0-19.03	0
V00Urine_alpha_NUM	numeric	Urine CTX-1a (Urine_alpha) (numeric, interpolated research value if below lower limit)		0-19.03	1.88
V00Urine_alpha_NUMCA	numeric	Urine CTX-1a (Urine_alpha) creatine adjusted (numeric, interpolated research value if below lower limit)		0-3.24	0.36
V00Urine_beta_ALTNUM	numeric	Urine CTX-1<U+00DF> (Urine_beta) (numeric, imputed value if below lower limit)		5.47-100.5	9.79
V00Urine_beta_ALTNUMCA	numeric	Urine CTX-1<U+00DF> (Urine_beta) creatinine adjusted (numeric, imputed value if below lower limit)		0.35-18.23	2.21
V00Urine_beta_lc	numeric	Urine CTX-1<U+00DF> (Urine_beta) (original Labcorp value)		0-100.5	9.79
V00Urine_beta_NUM	numeric	Urine CTX-1<U+00DF> (Urine_beta) (numeric, interpolated research value if below lower limit)		0-100.5	9.79
V00Urine_beta_NUMCA	numeric	Urine CTX-1<U+00DF> (Urine_beta) creatine adjusted (numeric, interpolated research value if below lower limit)		0-17.73	1.89
V00Urine_C1_2C_ALTNUM	numeric	Urine C1,2C (numeric, imputed value if below lower limit)		0.05-0.73	0.05
V00Urine_C1_2C_ALTNUMCA	numeric	Urine C1,2C creatinine adjusted (numeric, imputed value if below lower limit)		0-0.17	0.02
V00Urine_C1_2C_lc	numeric	Urine C1,2C (original Labcorp value)		0-0.73	0
V00Urine_C1_2C_NUM	numeric	Urine C1,2C (numeric, interpolated research value if below lower limit)		0-0.73	0.05
V00Urine_C1_2C_NUMCA	numeric	Urine C1,2C creatine adjusted (numeric, interpolated research value if below lower limit)		0-0.06	0.01
V00Urine_C2C_ALTNUM	numeric	Urine C2C (numeric, imputed value if below lower limit)		155-5584	882.5
V00Urine_C2C_ALTNUMCA	numeric	Urine C2C creatinine adjusted (numeric, imputed value if below lower limit)		26.72-1156	143.83
V00Urine_C2C_lc	numeric	Urine C2C (original Labcorp value)		0-5584	882.5
V00Urine_C2C_NUM	numeric	Urine C2C (numeric, interpolated research value if below lower limit)		0-5584	882.5
V00Urine_C2C_NUMCA	numeric	Urine C2C creatine adjusted (numeric, interpolated research value if below lower limit)		0-1156	140
V00Urine_Col21N2_ALTNUM	numeric	Urine Coll21NO2 (Artialis) (numeric, imputed value if below lower limit)		0.05-1.43	0.1
V00Urine_Col21N2_ALTNUMCA	numeric	Urine Coll21NO2 creatine adjusted (numeric, imputed value if below lower limit) (Artialis)		0-0.18	0.02
V00Urine_CTXII_ALTNUM	numeric	Urine CTXII (numeric, imputed value if below lower limit)		0.58-20.8	1.46
V00Urine_CTXII_ALTNUMCA	numeric	Urine CTXII creatinine adjusted (numeric, imputed value if below lower limit)		75.13-1933.33	280.04
V00Urine_CTXII_lc	numeric	Urinary CTXII (original Labcorp value)		0-20.8	1.46
V00Urine_CTXII_NUM	numeric	Urinary CTXII (numeric, interpolated research value if below lower limit)		0-20.8	1.46
V00Urine_CTXII_NUMCA	numeric	Urinary CTXII creatine adjusted (numeric, interpolated research value if below lower limit)		0-1.79	0.25
V00Urine_NTXI_ALTNUM	numeric	Urine NTXI (numeric, imputed value if below lower limit)		19-1355	168
V00Urine_NTXI_ALTNUMCA	numeric	Urine NTXI creatinine adjusted (numeric, imputed value if below lower limit)		6.84-152	30
V00Urine_NTXI_lc	numeric	Urine NTXI (original Labcorp value)		0-1355	168
V00Urine_NTXI_NUM	numeric	Urine NTXI (numeric, interpolated research value if below lower limit)		8-1355	168
V00Urine_NTXI_NUMCA	numeric	Urine NTXI creatine adjusted (numeric, interpolated research value if below lower limit)		6.15-152	30
V00VITM12	categorical	EV:Q61.CAM: use vitamins or minerals, such as selenium or vitamin C or D, for arthritis or joint pain, past 12 months	0: No; 1: Yes; 77: Refused; 88: Don t know; 2: Not sure	0, 1	0
V00WLKAID	categorical	EV:Q3.20-meter walk: using walking aid such as cane	0: No; 1: Yes; 77: Refused; 88: Don t know; 2: Not sure	0, 1	0
V00WLTACS	numeric	BL/FU kMRI reading (FE): area of cartilage surface - lateral tibia (LT.AC) [cm^2]		5.15-17.83	10.59
V00WLTACV	numeric	BL/FU kMRI reading (FE): CV of cartilage thickness - lateral tibia (LT.ThCtAB) [%]		23.22-89.3	40.45
V00WLTCAAB	numeric	BL/FU kMRI reading (FE): area of subchondral bone covered by cartilage - lateral tibia (LT.cAB) [cm^2]		4.5-16.23	9.83
V00WLTCTS	numeric	BL/FU kMRI reading (FE): SD of cartilage thickness - lateral tibia (LT.ThCtAB) [mm]		0.29-2.37	0.79
V00WLTFMAV	numeric	BL/FU kMRI reading (FE): maximum cartilage thickness - lateral tib-fem compartment (LFTC.ThCtAB) [mm]		3.76-10.79	6.33
V00WLTFMTH	numeric	BL/FU kMRI reading (FE): mean cartilage thickness - lateral tib-fem compartment (LFTC.ThCtAB) [mm]		2.57-6.13	3.84
V00WLTFVCL	numeric	BL/FU kMRI reading (FE): cartilage volume - lateral tib-fem compartment (LFTC.VC) [mm^3]		1727.44-8400.47	3420.36
V00WLTFVCN	numeric	BL/FU kMRI reading (FE): normalized cartilage volume - lateral tib-fem compartment (LFTC.VCtAB) [cm^2]		2.63-6.28	3.97
V00WLTMAV	numeric	BL/FU kMRI reading (FE): maximum cartilage thickness - lateral tibia (LT.ThCtAB) [mm]		1.92-5.9	3.38
V00WLTMTC	numeric	BL/FU kMRI reading (FE): mean cartilage thickness (excl dAB) - lateral tibia (LT.ThCcAB) [mm]		1.24-3.27	1.97
V00WLTMTH	numeric	BL/FU kMRI reading (FE): mean cartilage thickness - lateral tibia (LT.ThCtAB) [mm]		0.96-3.27	1.94
V00WLTPD	numeric	BL/FU kMRI reading (FE): % area of subchondral bone denuded of cartilage - lateral tibia (LT.dAB%) [%]		0-29.43	0
V00WLTSBA	numeric	BL/FU kMRI reading (FE): total area of subchondral bone - lateral tibia (LT.tAB) [cm^2]		6.12-16.23	9.89
V00WLTVCL	numeric	BL/FU kMRI reading (FE): volume of cartilage - lateral tibia (LT.VC) [mm^3]		786.11-4983.56	1980.54
V00WLTVCN	numeric	BL/FU kMRI reading (FE): normalized cartilage volume - lateral tibia (LT.VCtAB) [mm]		1.06-3.44	2.01
V00WMTACS	numeric	BL/FU kMRI reading (FE): area of cartilage surface - medial tibia (MT.AC) [cm^2]		7.17-17.8	10.84
V00WMTACV	numeric	BL/FU kMRI reading (FE): CV of cartilage thickness - medial tibia (MT.ThCtAB) [%]		19.55-78.01	31.94
V00WMTCAAB	numeric	BL/FU kMRI reading (FE): area of subchondral bone covered by cartilage - medial tibia (MT.cAB) [cm^2]		6.56-16.75	10.5
V00WMTCTS	numeric	BL/FU kMRI reading (FE): SD of cartilage thickness - medial tibia (MT.ThCtAB) [mm]		0.19-1.5	0.52
V00WMTFMAV	numeric	BL/FU kMRI reading (FE): maximum cartilage thickness - medial tib-fem compartment (MFTC.ThCtAB) [mm]		2.93-8.58	5.39
V00WMTFMTH	numeric	BL/FU kMRI reading (FE): mean cartilage thickness - medial tib-fem compartment (MFTC.ThCtAB) [mm]		1.78-5.56	3.28
V00WMTFVCL	numeric	BL/FU kMRI reading (FE): cartilage volume - medial tib-fem compartment (MFTC.VC) [mm^3]		1532.03-6946.61	3033.63
V00WMTFVCN	numeric	BL/FU kMRI reading (FE): normalized cartilage volume - medial tib-fem compartment (MFTC.VCtAB) [cm^2]		1.87-5.67	3.38
V00WMTMAV	numeric	BL/FU kMRI reading (FE): maximum cartilage thickness - medial tibia (MT.ThCtAB) [mm]		1.51-4.85	2.77
V00WMTMTC	numeric	BL/FU kMRI reading (FE): mean cartilage thickness - medial tibia (MT.ThCcAB) [mm]		0.98-2.74	1.61
V00WMTMTH	numeric	BL/FU kMRI reading (FE): mean cartilage thickness - medial tibia (MT.ThCtAB) [mm]		0.98-2.74	1.6
V00WMTPD	numeric	BL/FU kMRI reading (FE): % area of subchondral bone denuded of cartilage - medial tibia (MT.dAB%) [%]		0-28.2	0
V00WMTSBA	numeric	BL/FU kMRI reading (FE): total area of subchondral bone - medial tibia (MT.tAB) [cm^2]		6.97-16.75	10.61
V00WMTVCL	numeric	BL/FU kMRI reading (FE): volume of cartilage - medial tibia (MT.VC) [mm^3]		951.38-4537.83	1738.98
V00WMTVCN	numeric	BL/FU kMRI reading (FE): normalized cartilage volume - medial tibia (MT.VCtAB) [mm]		1-2.81	1.63
V00WOMADL	numeric	BL: WOMAC Disability Score		0-50	4
V00WOMADLS	numeric	EV:target knee: WOMAC Disability Score (calc)		0-50	4
V00WOMKP	numeric	BL: WOMAC Pain Score		0-16	1
V00WOMKPO	numeric	EV:non-target knee: WOMAC Pain Score (calc)		0-17	1
V00WOMKPS	numeric	EV:target knee: WOMAC Pain Score (calc)		0-16	1
V00WOMSTFO	categorical	EV:non-target knee: WOMAC Stiffness Score (calc)		0, 1, 2, 3, 4, 5, 6, 7, 8	1
V00WPOKN1	categorical	EV:non-target knee pain: walking, last 7 days		0, 1, 2, 3, 4	0
V00WPOKN2	categorical	EV:non-target knee pain: stairs, last 7 days		0, 1, 2, 3, 4	1
V00WPOKN3	categorical	EV:non-target knee pain: in bed, last 7 days		0, 1, 2, 3, 4	0
V00WPOKN5	categorical	EV:non-target knee pain: standing, last 7 days		0, 1, 2, 3, 4	0
V00WPSKN1	categorical	EV:target knee pain: walking, last 7 days		0, 1, 2, 3	0
V00WPSKN3	categorical	EV:target knee pain: in bed, last 7 days		0, 1, 2, 3, 4	0
V00WPSKN4	categorical	EV:target knee pain: sit or lie down, last 7 days		0, 1, 2, 3	0
V00WPSKN5	categorical	EV:target knee pain: standing, last 7 days		0, 1, 2, 3	0
V00WSOKN1	categorical	EV:non-target knee stiffness: in morning, last 7 days		0, 1, 2, 3, 4	1
V00XRJSL	categorical	BL (BU): joint space narrowing (OARSI grades 0-3) lateral compartment		0, 1	0
V00XRJSM	categorical	BL(BU): joint space narrowing (OARSI grades 0-3) medial compartment		0, 1, 2	1
V00XRKL	categorical	BL (BU): Kellgren and Lawrence (grades 0-4)		1, 2, 3	2
V00YOGA12	categorical	EV:Q65.CAM: do any health or special movement activity, such as Tai Chi, Yoga, Chi Gong or Pilates, for arthritis or joint pain, past 12 months	0: No; 1: Yes; 77: Refused; 88: Don t know; 2: Not sure	0, 1	0

## Sheet: Supplementary Table 2
Supplementary Table 2 The characteristics of patients in the non-radiographic and radiographic progression group.	Supplementary Table 2 The characteristics of patients in the non-radiographic progression and radiographic progression group.
Variable	Total (n = 600)	Non-radiographic progression (n = 303)	Radiographic progression (n = 297)	P value
V00Urine_CTXII_lc, Median (Q1,Q3)	1.46 (0.71, 2.88)	1.4 (0.64, 2.7)	1.64 (0.83, 3.05)	0.042
V00Urine_C1_2C_lc, Median (Q1,Q3)	0 (0, 0.17)	0 (0, 0.16)	0 (0, 0.18)	0.57
V00Urine_C2C_lc, Median (Q1,Q3)	882.5 (467.75, 1433)	818 (465, 1333)	906 (471, 1603)	0.092
V00Urine_NTXI_lc, Median (Q1,Q3)	168 (87.75, 306.25)	166 (86.5, 297.5)	169 (89, 308)	0.412
V00Urine_alpha_lc, Median (Q1,Q3)	0 (0, 3.89)	0 (0, 3.7)	0 (0, 4.13)	0.408
V00Urine_beta_lc, Median (Q1,Q3)	9.79 (0, 21.59)	9.78 (0, 20.21)	9.8 (0, 23.27)	0.57
V00Urine_CTXII_NUM, Median (Q1,Q3)	1.46 (0.71, 2.88)	1.4 (0.64, 2.7)	1.64 (0.83, 3.05)	0.038
V00Urine_C1_2C_NUM, Median (Q1,Q3)	0.05 (0, 0.17)	0.05 (0, 0.16)	0.05 (0, 0.18)	0.782
V00Urine_C2C_NUM, Median (Q1,Q3)	882.5 (467.75, 1433)	818 (465, 1333)	906 (471, 1603)	0.086
V00Urine_NTXI_NUM, Median (Q1,Q3)	168 (87.75, 306.25)	166 (86.5, 297.5)	169 (89, 308)	0.412
V00Urine_alpha_NUM, Median (Q1,Q3)	1.88 (0.99, 3.89)	1.81 (0.9, 3.7)	2.01 (1.04, 4.13)	0.178
V00Urine_beta_NUM, Median (Q1,Q3)	9.79 (4.54, 21.59)	9.78 (4.54, 20.21)	9.8 (4.58, 23.27)	0.603
V00Urine_CTXII_NUMCA, Median (Q1,Q3)	0.25 (0.17, 0.39)	0.23 (0.16, 0.38)	0.27 (0.19, 0.4)	0.003
V00Urine_C1_2C_NUMCA, Median (Q1,Q3)	0.01 (0, 0.02)	0.01 (0, 0.02)	0.01 (0, 0.02)	0.992
V00Urine_C2C_NUMCA, Median (Q1,Q3)	140 (98.36, 201.99)	134.82 (90.15, 195.81)	150.36 (103.07, 205.42)	0.044
V00Urine_NTXI_NUMCA, Median (Q1,Q3)	30 (21.41, 40.86)	28.96 (19.45, 39.53)	30.91 (22.78, 41.43)	0.075
V00Urine_alpha_NUMCA, Median (Q1,Q3)	0.36 (0.2, 0.57)	0.33 (0.19, 0.53)	0.37 (0.23, 0.59)	0.042
V00Urine_beta_NUMCA, Median (Q1,Q3)	1.89 (1.11, 2.99)	1.79 (1.09, 2.87)	2.01 (1.18, 3.03)	0.364
V00Urine_CTXII_ALTNUM, Median (Q1,Q3)	1.46 (0.71, 2.88)	1.4 (0.64, 2.7)	1.64 (0.83, 3.05)	0.042
V00Urine_C1_2C_ALTNUM, Median (Q1,Q3)	0.05 (0.05, 0.17)	0.05 (0.05, 0.16)	0.05 (0.05, 0.18)	0.57
V00Urine_C2C_ALTNUM, Median (Q1,Q3)	882.5 (467.75, 1433)	818 (465, 1333)	906 (471, 1603)	0.092
V00Urine_NTXI_ALTNUM, Median (Q1,Q3)	168 (87.75, 306.25)	166 (86.5, 297.5)	169 (89, 308)	0.412
V00Urine_alpha_ALTNUM, Median (Q1,Q3)	2.39 (2.39, 3.89)	2.39 (2.39, 3.7)	2.39 (2.39, 4.13)	0.408
V00Urine_beta_ALTNUM, Median (Q1,Q3)	9.79 (5.47, 21.59)	9.78 (5.47, 20.21)	9.8 (5.47, 23.27)	0.57
V00Urine_Col21N2_ALTNUM, Median (Q1,Q3)	0.1 (0.05, 0.24)	0.1 (0.05, 0.23)	0.11 (0.05, 0.24)	0.768
V00Urine_CTXII_ALTNUMCA, Median (Q1,Q3)	280.04 (196.15, 414.29)	262.07 (181.25, 400)	296.1 (209.38, 429.17)	0.015
V00Urine_C1_2C_ALTNUMCA, Median (Q1,Q3)	0.02 (0.01, 0.02)	0.02 (0.01, 0.02)	0.02 (0.01, 0.02)	0.712
V00Urine_C2C_ALTNUMCA, Median (Q1,Q3)	143.83 (103.33, 202.69)	138.75 (99.25, 196.4)	154.35 (109.55, 205.73)	0.048
V00Urine_NTXI_ALTNUMCA, Median (Q1,Q3)	30 (21.41, 40.86)	28.96 (19.45, 39.53)	30.91 (22.78, 41.43)	0.074
V00Urine_alpha_ALTNUMCA, Median (Q1,Q3)	0.57 (0.36, 0.86)	0.56 (0.36, 0.86)	0.58 (0.36, 0.86)	0.671
V00Urine_beta_ALTNUMCA, Median (Q1,Q3)	2.21 (1.44, 3.35)	2.12 (1.39, 3.22)	2.38 (1.47, 3.42)	0.228
V00Urine_Col21N2_ALTNUMCA, Median (Q1,Q3)	0.02 (0.01, 0.03)	0.02 (0.01, 0.03)	0.02 (0.01, 0.03)	0.362
V00XRJSM, n (%)				< 0.001
0	162 (27)	100 (33)	62 (21)
1	219 (36)	112 (37)	107 (36)
2	219 (36)	91 (30)	128 (43)
V00XRKL, n (%)				0.002
1	75 (12)	37 (12)	38 (13)
2	306 (51)	175 (58)	131 (44)
3	219 (36)	91 (30)	128 (43)
V00MCMJSW, Median (Q1,Q3)	3.83 (2.93, 4.67)	3.89 (3.1, 4.59)	3.67 (2.82, 4.73)	0.16
V00WOMKP, Median (Q1,Q3)	1 (0, 4)	1 (0, 4)	1 (0, 4)	0.513
V00WOMADL, Median (Q1,Q3)	4 (0, 14)	3.4 (0, 12)	5 (0, 14)	0.226
V00MF_tAB, Median (Q1,Q3)	2382.62 (2134.85, 2722.61)	2299.07 (2115.32, 2644.16)	2438.3 (2178.33, 2760.57)	0.001
V00LF_tAB, Median (Q1,Q3)	1672.4 (1496.9, 1974.29)	1614.23 (1467.85, 1921.68)	1721.01 (1528.05, 2012.31)	0.001
V00MT_tAB, Median (Q1,Q3)	1139.84 (1029.56, 1335.23)	1112.66 (1015.56, 1311.04)	1164.89 (1048.71, 1358.27)	0.003
V00LT_tAB, Median (Q1,Q3)	886.04 (809.6, 1033.3)	871.29 (798.86, 1011.7)	915.73 (826.66, 1045.82)	0.007
V00MP_tAB, Median (Q1,Q3)	539.4 (483.8, 604.72)	522.28 (470.61, 592.56)	561.22 (492.52, 620.31)	< 0.001
V00LP_tAB, Median (Q1,Q3)	692.74 (614.1, 778.93)	668.66 (599.74, 760.41)	712.18 (624.46, 795.59)	< 0.001
V00notch, Median (Q1,Q3)	1454.84 (1335.93, 1615.5)	1426.08 (1324.46, 1586.3)	1479.84 (1344.3, 1652.78)	0.016
V00TrFLat, Median (Q1,Q3)	1249.83 (1125.38, 1403.64)	1219.07 (1115.16, 1390.36)	1271.76 (1139.49, 1410.48)	0.016
V00TrFMed, Median (Q1,Q3)	672.14 (607.77, 770.13)	656.8 (599.96, 751.22)	683.96 (622.61, 782.55)	0.003
V00nFemurOAVector, Mean ± SD	-0.13 ± 1.24	0.09 ± 1.18	-0.34 ± 1.26	< 0.001
V00nTibiaOAVector, Median (Q1,Q3)	-0.04 (-0.94, 0.67)	0.04 (-0.75, 0.75)	-0.25 (-1.25, 0.56)	0.002
V00nPatellaOAVector, Mean ± SD	-0.27 ± 1.68	0.01 ± 1.57	-0.56 ± 1.74	< 0.001
V00MedialTibialCartilage, Median (Q1,Q3)	1972.5 (1650.61, 2498.25)	1892.72 (1621.63, 2367.85)	2135.93 (1706.81, 2586.27)	0.001
V00LateralTibialCartilage, Median (Q1,Q3)	2196.09 (1851.03, 2820.63)	2090.34 (1791.06, 2723.46)	2305.65 (1893.83, 2900.3)	0.018
V00MedialFemoralCartilage, Median (Q1,Q3)	5533.79 (4664.35, 6790.45)	5349.33 (4499.32, 6442.6)	5821.06 (4791.8, 6989.43)	< 0.001
V00LateralFemoralCartilage, Median (Q1,Q3)	6162.82 (5217.92, 7513.59)	5837.72 (5003.11, 7086.52)	6510.9 (5425.99, 7805.05)	< 0.001
V00PatellarCartilage, Median (Q1,Q3)	2469.5 (1980.01, 3249.91)	2353.01 (1927.42, 3065.22)	2581.8 (2026.51, 3376.87)	0.008
V00MedialMeniscus, Median (Q1,Q3)	2434.75 (1925.4, 3072.85)	2245.73 (1822.51, 2916.81)	2617.91 (2096.58, 3247.54)	< 0.001
V00LateralMeniscus, Median (Q1,Q3)	2303.93 (1937.24, 2743.21)	2217.63 (1917.05, 2593.62)	2421.02 (1972.92, 2835.44)	0.002
V00WMTVCL, Median (Q1,Q3)	1738.98 (1428.46, 2211.18)	1679.42 (1414.6, 2149.53)	1856.6 (1444.74, 2249.1)	0.023
V00WMTSBA, Median (Q1,Q3)	10.61 (9.52, 12.32)	10.4 (9.35, 12.2)	10.93 (9.7, 12.54)	0.006
V00WMTVCN, Median (Q1,Q3)	1.63 (1.47, 1.84)	1.61 (1.46, 1.84)	1.66 (1.47, 1.85)	0.327
V00WMTMTH, Median (Q1,Q3)	1.6 (1.43, 1.8)	1.58 (1.43, 1.79)	1.62 (1.43, 1.81)	0.524
V00WMTACS, Median (Q1,Q3)	10.84 (9.66, 12.68)	10.62 (9.59, 12.42)	11.13 (9.78, 12.81)	0.024
V00WMTPD, Median (Q1,Q3)	0 (0, 0)	0 (0, 0)	0 (0, 0)	< 0.001
V00WMTCAAB, Median (Q1,Q3)	10.5 (9.34, 12.22)	10.32 (9.31, 12.08)	10.66 (9.43, 12.34)	0.075
V00WMTMTC, Median (Q1,Q3)	1.61 (1.45, 1.82)	1.58 (1.44, 1.8)	1.64 (1.46, 1.83)	0.133
V00WMTMAV, Median (Q1,Q3)	2.77 (2.45, 3.21)	2.72 (2.4, 3.14)	2.85 (2.49, 3.28)	0.006
V00WMTCTS, Median (Q1,Q3)	0.52 (0.43, 0.65)	0.48 (0.39, 0.62)	0.54 (0.45, 0.66)	< 0.001
V00WMTACV, Median (Q1,Q3)	31.94 (27.96, 36.72)	30.77 (26.96, 34.31)	33.45 (29.18, 39.13)	< 0.001
V00CMTMAT, Median (Q1,Q3)	1.39 (1.13, 1.68)	1.39 (1.15, 1.69)	1.39 (1.1, 1.68)	0.13
V00CMTMTH, Median (Q1,Q3)	2.06 (1.75, 2.37)	2.04 (1.73, 2.34)	2.09 (1.78, 2.4)	0.202
V00EMTMTH, Median (Q1,Q3)	1.3 (1.12, 1.5)	1.34 (1.16, 1.54)	1.26 (1.03, 1.45)	< 0.001
V00IMTMTH, Median (Q1,Q3)	2.03 (1.76, 2.32)	2 (1.76, 2.3)	2.07 (1.77, 2.33)	0.077
V00AMTMTH, Median (Q1,Q3)	1.42 (1.26, 1.62)	1.41 (1.26, 1.62)	1.43 (1.26, 1.62)	0.383
V00PMTMTH, Median (Q1,Q3)	1.36 (1.22, 1.56)	1.34 (1.2, 1.52)	1.39 (1.24, 1.62)	0.009
V00CMTPD, Median (Q1,Q3)	0 (0, 0)	0 (0, 0)	0 (0, 0)	< 0.001
V00EMTPD, Median (Q1,Q3)	0 (0, 0)	0 (0, 0)	0 (0, 0)	< 0.001
V00AMTPD, Median (Q1,Q3)	0 (0, 0)	0 (0, 0)	0 (0, 0)	< 0.001
V00PMTPD, Median (Q1,Q3)	0 (0, 0)	0 (0, 0)	0 (0, 0)	0.024
V00BMFVCL, Median (Q1,Q3)	1282.83 (1057.92, 1605.12)	1275.57 (1095.42, 1593.16)	1299.21 (1028.24, 1620.06)	0.631
V00BMFSBA, Median (Q1,Q3)	7.41 (6.69, 8.34)	7.3 (6.56, 8.23)	7.57 (6.8, 8.44)	0.022
V00BMFVCN, Mean ± SD	1.78 ± 0.39	1.82 ± 0.37	1.74 ± 0.41	0.01
V00BMFMTH, Mean ± SD	1.7 ± 0.38	1.74 ± 0.36	1.66 ± 0.4	0.013
V00BMFACS, Median (Q1,Q3)	7.61 (6.76, 8.53)	7.57 (6.83, 8.48)	7.67 (6.73, 8.66)	0.701
V00BMFPD, Median (Q1,Q3)	0 (0, 0)	0 (0, 0)	0 (0, 4.36)	< 0.001
V00BMFCAAB, Median (Q1,Q3)	7.28 (6.48, 8.13)	7.2 (6.5, 8.09)	7.31 (6.39, 8.2)	0.863
V00BMFMTC, Median (Q1,Q3)	1.72 (1.49, 1.95)	1.73 (1.51, 1.96)	1.71 (1.47, 1.95)	0.319
V00BMFMAV, Median (Q1,Q3)	2.61 (2.29, 2.96)	2.6 (2.28, 2.94)	2.65 (2.3, 2.97)	0.64
V00BMFCTS, Median (Q1,Q3)	0.41 (0.31, 0.54)	0.38 (0.3, 0.5)	0.44 (0.33, 0.57)	< 0.001
V00BMFACV, Median (Q1,Q3)	23.25 (19.43, 29.17)	22.27 (18.67, 26.49)	24.69 (19.81, 33.21)	< 0.001
V00CBMFMAT, Median (Q1,Q3)	1.35 (0.99, 1.65)	1.39 (1.15, 1.66)	1.23 (0.83, 1.65)	< 0.001
V00CBMFMTH, Median (Q1,Q3)	1.87 (1.54, 2.21)	1.91 (1.64, 2.27)	1.82 (1.43, 2.2)	0.003
V00EBMFMTH, Median (Q1,Q3)	1.29 (1.1, 1.48)	1.3 (1.14, 1.48)	1.26 (1.05, 1.48)	0.021
V00IBMFMTH, Mean ± SD	1.93 ± 0.43	1.93 ± 0.44	1.93 ± 0.41	0.984
V00CBMFPD, Median (Q1,Q3)	0 (0, 0)	0 (0, 0)	0 (0, 0)	< 0.001
V00EBMFPD, Median (Q1,Q3)	0 (0, 0)	0 (0, 0)	0 (0, 0)	< 0.001
V00IBMFPD, Median (Q1,Q3)	0 (0, 0)	0 (0, 0)	0 (0, 0)	0.513
V00WMTFVCL, Median (Q1,Q3)	3033.63 (2511.09, 3765.35)	2954.81 (2512.62, 3718.78)	3134.22 (2498.11, 3815.55)	0.274
V00WMTFVCN, Median (Q1,Q3)	3.38 (3, 3.81)	3.38 (3.07, 3.79)	3.39 (2.94, 3.82)	0.353
V00WMTFMTH, Median (Q1,Q3)	3.28 (2.92, 3.7)	3.27 (2.97, 3.69)	3.29 (2.82, 3.7)	0.327
V00WMTFMAV, Median (Q1,Q3)	5.39 (4.77, 6.13)	5.27 (4.73, 6.12)	5.49 (4.82, 6.13)	0.108
V00BMTFMAT, Median (Q1,Q3)	2.72 (2.11, 3.25)	2.76 (2.36, 3.27)	2.58 (1.73, 3.24)	< 0.001
V00BMTFMTH, Median (Q1,Q3)	3.89 (3.37, 4.5)	3.91 (3.46, 4.54)	3.88 (3.28, 4.5)	0.16
V00WLTVCL, Median (Q1,Q3)	1980.54 (1557.48, 2557.38)	1908.15 (1546.82, 2481.17)	2087 (1572.41, 2611.07)	0.15
V00WLTSBA, Median (Q1,Q3)	9.89 (8.77, 11.57)	9.7 (8.65, 11.37)	10.18 (8.97, 11.68)	0.025
V00WLTVCN, Median (Q1,Q3)	2.01 (1.76, 2.28)	2.01 (1.75, 2.27)	2.02 (1.77, 2.28)	0.821
V00WLTMTH, Median (Q1,Q3)	1.94 (1.69, 2.2)	1.93 (1.69, 2.17)	1.95 (1.7, 2.2)	0.81
V00WLTACS, Median (Q1,Q3)	10.59 (9.35, 12.41)	10.43 (9.3, 12.22)	10.91 (9.44, 12.51)	0.046
V00WLTPD, Median (Q1,Q3)	0 (0, 0)	0 (0, 0)	0 (0, 0)	0.143
V00WLTCAAB, Median (Q1,Q3)	9.83 (8.69, 11.44)	9.62 (8.6, 11.28)	10.08 (8.88, 11.64)	0.036
V00WLTMTC, Median (Q1,Q3)	1.97 (1.72, 2.2)	1.96 (1.7, 2.2)	1.97 (1.73, 2.21)	0.742
V00WLTMAV, Median (Q1,Q3)	3.38 (2.89, 3.95)	3.37 (2.86, 3.89)	3.4 (2.92, 3.97)	0.447
V00WLTCTS, Median (Q1,Q3)	0.79 (0.6, 1.02)	0.78 (0.59, 0.99)	0.8 (0.6, 1.03)	0.322
V00WLTACV, Median (Q1,Q3)	40.45 (34.03, 46.91)	39.77 (33.9, 46.02)	41.34 (34.18, 47.33)	0.191
V00CLTMAT, Median (Q1,Q3)	2.13 (1.74, 2.53)	2.14 (1.73, 2.51)	2.12 (1.75, 2.54)	0.9
V00CLTMTH, Mean ± SD	2.97 ± 0.7	2.93 ± 0.67	3.01 ± 0.73	0.179
V00ELTMTH, Median (Q1,Q3)	1.55 (1.37, 1.78)	1.53 (1.35, 1.76)	1.56 (1.41, 1.78)	0.042
V00ILTMTH, Mean ± SD	2.02 ± 0.46	2.05 ± 0.44	2 ± 0.47	0.154
V00ALTMTH, Median (Q1,Q3)	1.62 (1.42, 1.84)	1.6 (1.4, 1.84)	1.62 (1.44, 1.84)	0.226
V00PLTMTH, Mean ± SD	1.64 ± 0.36	1.65 ± 0.35	1.63 ± 0.37	0.446
V00CLTPD, Median (Q1,Q3)	0 (0, 0)	0 (0, 0)	0 (0, 0)	0.249
V00ELTPD, Median (Q1,Q3)	0 (0, 0)	0 (0, 0)	0 (0, 0)	0.44
V00ILTPD, Median (Q1,Q3)	0 (0, 0)	0 (0, 0)	0 (0, 0)	0.789
V00ALTPD, Median (Q1,Q3)	0 (0, 0)	0 (0, 0)	0 (0, 0)	0.969
V00PLTPD, Median (Q1,Q3)	0 (0, 0)	0 (0, 0)	0 (0, 0)	0.225
V00BLFVCL, Median (Q1,Q3)	1476.47 (1228.77, 1875.81)	1414.78 (1168.84, 1744.56)	1557.9 (1290.09, 1898.84)	< 0.001
V00BLFSBA, Median (Q1,Q3)	7.54 (6.79, 8.65)	7.42 (6.72, 8.44)	7.7 (6.96, 8.77)	0.013
V00BLFVCN, Median (Q1,Q3)	1.95 (1.75, 2.19)	1.91 (1.71, 2.17)	1.98 (1.82, 2.2)	0.001
V00BLFMTH, Median (Q1,Q3)	1.9 (1.7, 2.13)	1.87 (1.66, 2.1)	1.93 (1.78, 2.16)	< 0.001
V00BLFACS, Median (Q1,Q3)	7.78 (7.02, 8.84)	7.6 (6.86, 8.72)	7.96 (7.14, 9.04)	0.008
V00BLFPD, Median (Q1,Q3)	0 (0, 0)	0 (0, 0)	0 (0, 0)	0.857
V00BLFCAAB, Median (Q1,Q3)	7.45 (6.74, 8.52)	7.34 (6.65, 8.4)	7.61 (6.87, 8.7)	0.008
V00BLFMTC, Median (Q1,Q3)	1.91 (1.72, 2.15)	1.88 (1.68, 2.11)	1.96 (1.79, 2.18)	< 0.001
V00BLFMAV, Median (Q1,Q3)	2.88 (2.55, 3.29)	2.79 (2.45, 3.22)	2.96 (2.63, 3.34)	< 0.001
V00BLFCTS, Median (Q1,Q3)	0.42 (0.32, 0.56)	0.39 (0.3, 0.53)	0.44 (0.34, 0.58)	0.001
V00BLFACV, Median (Q1,Q3)	21.86 (17.92, 27.02)	21.57 (17.3, 26.2)	22.2 (18.76, 27.28)	0.027
V00CBLFMAT, Median (Q1,Q3)	1.61 (1.37, 1.84)	1.57 (1.33, 1.8)	1.65 (1.42, 1.89)	0.005
V00CBLFMT, Median (Q1,Q3)	2.27 (2.01, 2.56)	2.22 (1.94, 2.5)	2.3 (2.11, 2.61)	< 0.001
V00EBLFMT, Median (Q1,Q3)	1.61 (1.42, 1.85)	1.57 (1.4, 1.84)	1.64 (1.45, 1.87)	0.025
V00IBLFMT, Mean ± SD	1.91 ± 0.36	1.85 ± 0.35	1.96 ± 0.37	< 0.001
V00CBLFPD, Median (Q1,Q3)	0 (0, 0)	0 (0, 0)	0 (0, 0)	0.748
V00EBLFPD, Median (Q1,Q3)	0 (0, 0)	0 (0, 0)	0 (0, 0)	0.653
V00IBLFPD, Median (Q1,Q3)	0 (0, 0)	0 (0, 0)	0 (0, 0)	0.398
V00WLTFVCL, Median (Q1,Q3)	3420.36 (2837.33, 4378.99)	3268.77 (2749.26, 4309.57)	3594.09 (2892.84, 4447.01)	0.015
V00WLTFVCN, Median (Q1,Q3)	3.97 (3.56, 4.4)	3.9 (3.51, 4.37)	4 (3.62, 4.41)	0.068
V00WLTFMTH, Median (Q1,Q3)	3.84 (3.45, 4.26)	3.78 (3.39, 4.2)	3.88 (3.51, 4.29)	0.035
V00WLTFMAV, Median (Q1,Q3)	6.33 (5.52, 7.09)	6.14 (5.43, 7.01)	6.44 (5.67, 7.13)	0.021
V00BLTFMAT, Median (Q1,Q3)	3.66 (3.07, 4.24)	3.61 (2.99, 4.2)	3.73 (3.1, 4.32)	0.214
V00BLTFMTH, Median (Q1,Q3)	5.22 (4.56, 5.93)	5.11 (4.47, 5.85)	5.32 (4.69, 6)	0.019
V00MCMPM, n (%)				0.138
0	231 (38)	126 (42)	105 (35)
1	369 (62)	177 (58)	192 (65)
V00MCMPL, n (%)				0.875
0	308 (51)	157 (52)	151 (51)
1	292 (49)	146 (48)	146 (49)
V00MCMFMA, n (%)				0.003
0	339 (56)	190 (63)	149 (50)
1	261 (44)	113 (37)	148 (50)
V00MCMFLA, n (%)				0.283
0	374 (62)	182 (60)	192 (65)
1	226 (38)	121 (40)	105 (35)
V00MCMFMP, n (%)				< 0.001
0	393 (66)	227 (75)	166 (56)
1	207 (34)	76 (25)	131 (44)
V00MCMFMC, n (%)				< 0.001
0	297 (50)	179 (59)	118 (40)
1	303 (50)	124 (41)	179 (60)
V00MCMFLC, n (%)				0.282
0	494 (82)	255 (84)	239 (80)
1	106 (18)	48 (16)	58 (20)
V00MCMTMA, n (%)				< 0.001
0	495 (82)	272 (90)	223 (75)
1	105 (18)	31 (10)	74 (25)
V00MCMTMC, n (%)				< 0.001
0	319 (53)	192 (63)	127 (43)
1	281 (47)	111 (37)	170 (57)
V00MCMTLC, n (%)				0.89
0	455 (76)	231 (76)	224 (75)
1	145 (24)	72 (24)	73 (25)
V00MCMTLP, n (%)				0.343
0	384 (64)	200 (66)	184 (62)
1	216 (36)	103 (34)	113 (38)
V00MBMSFMA, n (%)				< 0.001
0	441 (74)	242 (80)	199 (67)
1	159 (26)	61 (20)	98 (33)
V00MBMPFMA, n (%)				0.002
0	445 (74)	242 (80)	203 (68)
1	155 (26)	61 (20)	94 (32)
V00MBMNFMA, n (%)				0.002
0	445 (74)	242 (80)	203 (68)
1	155 (26)	61 (20)	94 (32)
V00MBMSFLA, n (%)				0.17
0	426 (71)	207 (68)	219 (74)
1	174 (29)	96 (32)	78 (26)
V00MBMPFLA, n (%)				0.198
0	427 (71)	208 (69)	219 (74)
1	173 (29)	95 (31)	78 (26)
V00MBMNFLA, n (%)				0.231
0	428 (71)	209 (69)	219 (74)
1	172 (29)	94 (31)	78 (26)
V00MBMSFMC, n (%)				< 0.001
0	430 (72)	242 (80)	188 (63)
1	170 (28)	61 (20)	109 (37)
V00MBMPFMC, n (%)				< 0.001
0	434 (72)	243 (80)	191 (64)
1	166 (28)	60 (20)	106 (36)
V00MBMNFMC, n (%)				< 0.001
0	434 (72)	244 (81)	190 (64)
1	166 (28)	59 (19)	107 (36)
V00MBMSFMP, n (%)				< 0.001
0	501 (84)	269 (89)	232 (78)
1	99 (16)	34 (11)	65 (22)
V00MBMPFMP, n (%)				< 0.001
0	502 (84)	270 (89)	232 (78)
1	98 (16)	33 (11)	65 (22)
V00MBMNFMP, n (%)				< 0.001
0	502 (84)	270 (89)	232 (78)
1	98 (16)	33 (11)	65 (22)
V00MBMPSS, n (%)				0.004
0	435 (72)	236 (78)	199 (67)
1	165 (28)	67 (22)	98 (33)
V00MBMNSS, n (%)				< 0.001
0	412 (69)	230 (76)	182 (61)
1	188 (31)	73 (24)	115 (39)
V00MBMSTMC, n (%)				< 0.001
0	449 (75)	261 (86)	188 (63)
1	151 (25)	42 (14)	109 (37)
V00MBMPTMC, n (%)				< 0.001
0	451 (75)	262 (86)	189 (64)
1	149 (25)	41 (14)	108 (36)
V00MBMNTMC, n (%)				< 0.001
0	450 (75)	262 (86)	188 (63)
1	150 (25)	41 (14)	109 (37)
V00MBMSPM, n (%)				0.601
0	389 (65)	200 (66)	189 (64)
1	211 (35)	103 (34)	108 (36)
V00MBMPPM, n (%)				0.601
0	389 (65)	200 (66)	189 (64)
1	211 (35)	103 (34)	108 (36)
V00MBMNPM, n (%)				0.601
0	389 (65)	200 (66)	189 (64)
1	211 (35)	103 (34)	108 (36)
V00MBMSPL, n (%)				0.275
0	384 (64)	187 (62)	197 (66)
1	216 (36)	116 (38)	100 (34)
V00MBMPPL, n (%)				0.275
0	384 (64)	187 (62)	197 (66)
1	216 (36)	116 (38)	100 (34)
V00MBMNPL, n (%)				0.275
0	384 (64)	187 (62)	197 (66)
1	216 (36)	116 (38)	100 (34)
V00MMTMA, n (%)				< 0.001
0	502 (84)	273 (90)	229 (77)
1	98 (16)	30 (10)	68 (23)
V00MMTLA, n (%)				0.58
0	505 (84)	258 (85)	247 (83)
1	95 (16)	45 (15)	50 (17)
V00MMTMB, n (%)				0.118
0	405 (68)	214 (71)	191 (64)
1	195 (32)	89 (29)	106 (36)
V00MMTLB, n (%)				0.976
0	470 (78)	238 (79)	232 (78)
1	130 (22)	65 (21)	65 (22)
V00MMTMP, n (%)				< 0.001
0	305 (51)	189 (62)	116 (39)
1	295 (49)	114 (38)	181 (61)
V00MMTLP, n (%)				0.744
0	485 (81)	247 (82)	238 (80)
1	115 (19)	56 (18)	59 (20)
V00MMXMA, n (%)				< 0.001
0	389 (65)	237 (78)	152 (51)
1	211 (35)	66 (22)	145 (49)
V00MOSPS, n (%)				0.052
0	328 (55)	178 (59)	150 (51)
1	272 (45)	125 (41)	147 (49)
V00MOSPI, n (%)				0.005
0	276 (46)	157 (52)	119 (40)
1	324 (54)	146 (48)	178 (60)
V00MOSPM, n (%)				0.018
0	252 (42)	142 (47)	110 (37)
1	348 (58)	161 (53)	187 (63)
V00MOSPL, n (%)				0.247
0	527 (88)	261 (86)	266 (90)
1	73 (12)	42 (14)	31 (10)
V00MOSFMA, n (%)				< 0.001
0	262 (44)	164 (54)	98 (33)
1	338 (56)	139 (46)	199 (67)
V00MOSFLA, n (%)				0.003
0	346 (58)	193 (64)	153 (52)
1	254 (42)	110 (36)	144 (48)
V00MOSFMP, n (%)				< 0.001
0	449 (75)	247 (82)	202 (68)
1	151 (25)	56 (18)	95 (32)
V00MOSFLP, n (%)				< 0.001
0	377 (63)	211 (70)	166 (56)
1	223 (37)	92 (30)	131 (44)
V00MOSFMC, n (%)				0.003
0	475 (79)	255 (84)	220 (74)
1	125 (21)	48 (16)	77 (26)
V00MOSFLC, n (%)				0.01
0	449 (75)	241 (80)	208 (70)
1	151 (25)	62 (20)	89 (30)
V00MOSTM, n (%)				0.002
0	502 (84)	268 (88)	234 (79)
1	98 (16)	35 (12)	63 (21)
V00MOSTL, n (%)				0.106
0	348 (58)	186 (61)	162 (55)
1	252 (42)	117 (39)	135 (45)
V00MSYIC, n (%)				< 0.001
0	246 (41)	150 (50)	96 (32)
1	354 (59)	153 (50)	201 (68)
V00MEFFWK, n (%)				0.009
0	483 (80)	257 (85)	226 (76)
1	117 (20)	46 (15)	71 (24)
V00MPOPCYS, n (%)				0.966
0	349 (58)	177 (58)	172 (58)
1	251 (42)	126 (42)	125 (42)
P01XRKOA, n (%)				0.036
0	259 (43)	144 (48)	115 (39)
1	341 (57)	159 (52)	182 (61)
P02ELGRISK, n (%)				0.018
0	357 (60)	195 (64)	162 (55)
1	243 (40)	108 (36)	135 (45)
P02WTGA, n (%)				0.558
0	317 (53)	156 (51)	161 (54)
1	283 (47)	147 (49)	136 (46)
V00AGE, Median (Q1,Q3)	61 (54, 69)	60 (53, 68)	62 (55, 69)	0.017
V00HOUACT2, n (%)				0.216
0	160 (27)	88 (29)	72 (24)
1	440 (73)	215 (71)	225 (76)
V00HOUACT3, n (%)				0.064
0	455 (76)	240 (79)	215 (72)
1	145 (24)	63 (21)	82 (28)
V00HOUACT4, n (%)				0.047
0	274 (46)	151 (50)	123 (41)
1	326 (54)	152 (50)	174 (59)
V00HOUACT5, n (%)				0.537
0	358 (60)	185 (61)	173 (58)
1	242 (40)	118 (39)	124 (42)
V00HOUACT6, n (%)				0.665
0	398 (66)	204 (67)	194 (65)
1	202 (34)	99 (33)	103 (35)
V00PA130, n (%)				0.124
0	246 (41)	134 (44)	112 (38)
1	354 (59)	169 (56)	185 (62)
V00PA130CV, n (%)				0.695
0	321 (54)	165 (54)	156 (53)
1	279 (46)	138 (46)	141 (47)
V00PASE1, n (%)				1
0	72 (12)	36 (12)	36 (12)
1	528 (88)	267 (88)	261 (88)
V00PASE2, n (%)				0.781
0	97 (16)	46 (15)	51 (17)
1	116 (19)	63 (21)	53 (18)
2	133 (22)	66 (22)	67 (23)
3	254 (42)	128 (42)	126 (42)
V00PASE3, n (%)				0.264
0	506 (84)	261 (86)	245 (82)
1	94 (16)	42 (14)	52 (18)
V00PASE4, n (%)				0.069
0	493 (82)	258 (85)	235 (79)
1	107 (18)	45 (15)	62 (21)
V00PASE5, n (%)				0.198
0	457 (76)	238 (79)	219 (74)
1	143 (24)	65 (21)	78 (26)
V00PASE6, n (%)				1
0	370 (62)	187 (62)	183 (62)
1	230 (38)	116 (38)	114 (38)
P01KPACT30, n (%)				0.876
0	427 (71)	217 (72)	210 (71)
1	173 (29)	86 (28)	87 (29)
P01BP30, n (%)				0.645
0	245 (41)	127 (42)	118 (40)
1	355 (59)	176 (58)	179 (60)
V00KQOL2, n (%)				0.436
0	386 (64)	200 (66)	186 (63)
1	214 (36)	103 (34)	111 (37)
V00KQOL4, n (%)				0.195
0	396 (66)	208 (69)	188 (63)
1	204 (34)	95 (31)	109 (37)
V00KGLRS, Median (Q1,Q3)	1 (0, 3)	1 (0, 3)	2 (0, 3)	0.026
V00KOOSQOL, Median (Q1,Q3)	62.5 (50, 81.25)	68.75 (50, 81.25)	62.5 (50, 75)	0.013
P01SXKOA, n (%)				0.053
0	357 (60)	195 (64)	162 (55)
1	68 (11)	31 (10)	37 (12)
2	80 (13)	31 (10)	49 (16)
3	95 (16)	46 (15)	49 (16)
P01KSX, n (%)				0.647
0	346 (58)	178 (59)	168 (57)
1	254 (42)	125 (41)	129 (43)
P02KPMED, n (%)				0.638
0	237 (40)	123 (41)	114 (38)
1	363 (60)	180 (59)	183 (62)
P02KSURG, n (%)				0.047
0	437 (73)	232 (77)	205 (69)
1	163 (27)	71 (23)	92 (31)
P01ARTDOC, n (%)				0.928
0	529 (88)	268 (88)	261 (88)
1	71 (12)	35 (12)	36 (12)
P01KPMED, n (%)				0.009
0	241 (40)	138 (46)	103 (35)
1	359 (60)	165 (54)	194 (65)
V00NSAIDS, n (%)				0.215
0	478 (80)	248 (82)	230 (77)
1	122 (20)	55 (18)	67 (23)
P02KPMEDCV, n (%)				0.917
0	418 (70)	210 (69)	208 (70)
1	182 (30)	93 (31)	89 (30)
P01KPMEDCV, n (%)				0.705
0	423 (70)	211 (70)	212 (71)
1	177 (30)	92 (30)	85 (29)
V00BPSYS, Median (Q1,Q3)	124 (116, 136)	124 (114, 134)	124 (116, 136)	0.234
V00BPDIAS, Median (Q1,Q3)	78 (70, 82)	78 (70, 84)	76 (70, 82)	0.847
P01RHBE, n (%)				0.581
0	327 (55)	169 (56)	158 (53)
1	273 (46)	134 (44)	139 (47)
P01LHBE, n (%)				0.436
0	378 (63)	196 (65)	182 (61)
1	222 (37)	107 (35)	115 (39)
P02RACE, n (%)				0.037
0	125 (21)	74 (24)	51 (17)
1	475 (79)	229 (76)	246 (83)
P02SEX, n (%)				0.002
1	247 (41)	106 (35)	141 (47)
2	353 (59)	197 (65)	156 (53)
V00COHORT, n (%)				0.018
0	357 (60)	195 (64)	162 (55)
1	243 (40)	108 (36)	135 (45)
V00DISKN1, n (%)				0.147
0	340 (57)	181 (60)	159 (54)
1	260 (43)	122 (40)	138 (46)
V00DISKN10, n (%)				0.144
0	384 (64)	203 (67)	181 (61)
1	216 (36)	100 (33)	116 (39)
V00DISKN11, n (%)				0.824
0	441 (74)	221 (73)	220 (74)
1	159 (26)	82 (27)	77 (26)
V00DIOKN11, n (%)				0.486
0	446 (74)	221 (73)	225 (76)
1	154 (26)	82 (27)	72 (24)
V00DISKN12, n (%)				0.962
0	450 (75)	228 (75)	222 (75)
1	150 (25)	75 (25)	75 (25)
V00DIOKN12, n (%)				0.744
0	475 (79)	242 (80)	233 (78)
1	125 (21)	61 (20)	64 (22)
V00DISKN14, n (%)				0.179
0	438 (73)	229 (76)	209 (70)
1	162 (27)	74 (24)	88 (30)
V00DIOKN14, n (%)				0.322
0	450 (75)	233 (77)	217 (73)
1	150 (25)	70 (23)	80 (27)
V00DISKN2, n (%)				0.88
0	316 (53)	161 (53)	155 (52)
1	284 (47)	142 (47)	142 (48)
V00DISKN3, n (%)				0.222
0	303 (50)	161 (53)	142 (48)
1	297 (50)	142 (47)	155 (52)
V00DISKN4, n (%)				0.376
0	439 (73)	227 (75)	212 (71)
1	161 (27)	76 (25)	85 (29)
V00DIOKN4, n (%)				0.485
0	431 (72)	222 (73)	209 (70)
1	169 (28)	81 (27)	88 (30)
V00DISKN7, n (%)				0.295
0	319 (53)	168 (55)	151 (51)
1	281 (47)	135 (45)	146 (49)
V00DIOKN7, n (%)				0.051
0	310 (52)	169 (56)	141 (47)
1	290 (48)	134 (44)	156 (53)
V00DIOKN9, n (%)				0.739
0	435 (72)	222 (73)	213 (72)
1	165 (28)	81 (27)	84 (28)
P01HPNS12, n (%)				0.204
0	341 (57)	164 (54)	177 (60)
1	259 (43)	139 (46)	120 (40)
P01HPS12CV, n (%)				0.525
0	494 (82)	246 (81)	248 (84)
1	106 (18)	57 (19)	49 (16)
V00KOOSKPS, Median (Q1,Q3)	88.89 (75, 97.22)	91.67 (77.78, 97.22)	88.89 (75, 97.22)	0.236
V00KOOSKPO, Median (Q1,Q3)	88.89 (75, 100)	91.67 (77.78, 100)	86.11 (75, 97.22)	0.099
V00KOOSYMS, Median (Q1,Q3)	89.29 (78.57, 97.32)	89.29 (78.57, 100)	89.29 (78.57, 96.43)	0.391
V00KOOSYMO, Median (Q1,Q3)	89.29 (78.57, 96.43)	92.86 (78.57, 100)	89.29 (75, 96.43)	0.175
P01KPNS12, n (%)				0.538
0	112 (19)	60 (20)	52 (18)
1	488 (81)	243 (80)	245 (82)
P01KPNO12, n (%)				0.749
0	156 (26)	81 (27)	75 (25)
1	444 (74)	222 (73)	222 (75)
P01KPNOEV, n (%)				0.518
0	308 (51)	160 (53)	148 (50)
1	292 (49)	143 (47)	149 (50)
P01KPO12CV, n (%)				0.343
0	372 (62)	194 (64)	178 (60)
1	228 (38)	109 (36)	119 (40)
V00KPOKN2, n (%)				0.946
0	424 (71)	215 (71)	209 (70)
1	176 (29)	88 (29)	88 (30)
V00KSXSKN2, n (%)				0.64
0	330 (55)	170 (56)	160 (54)
1	270 (45)	133 (44)	137 (46)
V00KSXOKN2, n (%)				0.42
0	314 (52)	164 (54)	150 (51)
1	286 (48)	139 (46)	147 (49)
V00KSXSKN3, n (%)				0.888
0	451 (75)	229 (76)	222 (75)
1	149 (25)	74 (24)	75 (25)
V00KSXOKN4, n (%)				0.327
0	530 (88)	272 (90)	258 (87)
1	70 (12)	31 (10)	39 (13)
V00KSXOKN5, n (%)				0.145
0	482 (80)	251 (83)	231 (78)
1	118 (20)	52 (17)	66 (22)
P01SKSX, n (%)				0.63
0	112 (19)	60 (20)	52 (18)
1	250 (42)	128 (42)	122 (41)
2	238 (40)	115 (38)	123 (41)
P01OKSX, n (%)				0.687
0	156 (26)	81 (27)	75 (25)
1	206 (34)	107 (35)	99 (33)
2	238 (40)	115 (38)	123 (41)
P01SSXKOA, n (%)				0.431
0	430 (72)	222 (73)	208 (70)
1	170 (28)	81 (27)	89 (30)
P01OSXKOA, n (%)				0.039
0	432 (72)	230 (76)	202 (68)
1	168 (28)	73 (24)	95 (32)
P01SVSKJSM, n (%)				< 0.001
0	280 (47)	165 (54)	115 (39)
1	320 (53)	138 (46)	182 (61)
P01SVOKJSM, n (%)				< 0.001
0	370 (62)	218 (72)	152 (51)
1	230 (38)	85 (28)	145 (49)
P01SVSKOST, n (%)				0.082
0	172 (29)	97 (32)	75 (25)
1	428 (71)	206 (68)	222 (75)
P01SVOKOST, n (%)				0.006
0	224 (37)	130 (43)	94 (32)
1	376 (63)	173 (57)	203 (68)
V00WOMADLS, Median (Q1,Q3)	4 (0, 14)	3.4 (0, 12)	5 (0, 14)	0.226
V00WOMKPS, Median (Q1,Q3)	1 (0, 4)	1 (0, 4)	1 (0, 4)	0.513
V00WOMKPO, Median (Q1,Q3)	1 (0, 4)	1 (0, 3.5)	1 (0, 4)	0.255
V00WOMSTFO, n (%)				0.292
0	309 (52)	163 (54)	146 (49)
1	291 (48)	140 (46)	151 (51)
V00WPSKN1, n (%)				0.386
0	403 (67)	209 (69)	194 (65)
1	197 (33)	94 (31)	103 (35)
V00WPOKN1, n (%)				0.102
0	392 (65)	208 (69)	184 (62)
1	208 (35)	95 (31)	113 (38)
V00WPOKN2, n (%)				0.539
0	452 (75)	232 (77)	220 (74)
1	148 (25)	71 (23)	77 (26)
V00WPSKN3, n (%)				0.879
0	458 (76)	230 (76)	228 (77)
1	142 (24)	73 (24)	69 (23)
V00WPOKN3, n (%)				0.221
0	472 (79)	245 (81)	227 (76)
1	128 (21)	58 (19)	70 (24)
V00WPSKN4, n (%)				0.962
0	450 (75)	228 (75)	222 (75)
1	150 (25)	75 (25)	75 (25)
V00WPSKN5, n (%)				0.735
0	419 (70)	214 (71)	205 (69)
1	181 (30)	89 (29)	92 (31)
V00WPOKN5, n (%)				0.664
0	396 (66)	203 (67)	193 (65)
1	204 (34)	100 (33)	104 (35)
V00WSOKN1, n (%)				0.953
0	461 (77)	232 (77)	229 (77)
1	139 (23)	71 (23)	68 (23)
P01KSURGS, n (%)				0.589
0	493 (82)	252 (83)	241 (81)
1	107 (18)	51 (17)	56 (19)
P01KSURGO, n (%)				0.003
0	508 (85)	270 (89)	238 (80)
1	92 (15)	33 (11)	59 (20)
P01SXRKOA, n (%)				0.082
0	172 (29)	97 (32)	75 (25)
1	428 (71)	206 (68)	222 (75)
P01OXRKOA, n (%)				0.006
0	224 (37)	130 (43)	94 (32)
1	376 (63)	173 (57)	203 (68)
P01SXRKOA2, n (%)				0.003
0	333 (56)	187 (62)	146 (49)
1	267 (44)	116 (38)	151 (51)
P01OXRKOA2, n (%)				< 0.001
0	393 (66)	229 (76)	164 (55)
1	207 (34)	74 (24)	133 (45)
P01OAGRDS, n (%)				0.003
0	333 (56)	187 (62)	146 (49)
1	267 (44)	116 (38)	151 (51)
P01OAGRDO, n (%)				< 0.001
0	393 (66)	229 (76)	164 (55)
1	207 (34)	74 (24)	133 (45)

## Sheet: Supplementary Table 3
Supplementary Table 3 The characteristics of patients in the non-pain progression and pain progression group.
Variable	Total (n = 600)	Non-pain progression (n = 303)	Pain progression (n = 297)	P value
V00Urine_CTXII_lc, Median (Q1,Q3)	1.46 (0.71, 2.88)	1.41 (0.7, 2.88)	1.61 (0.76, 2.91)	0.351
V00Urine_C1_2C_lc, Median (Q1,Q3)	0 (0, 0.17)	0 (0, 0.18)	0 (0, 0.17)	0.986
V00Urine_C2C_lc, Median (Q1,Q3)	882.5 (467.75, 1433)	867 (487, 1427)	900 (455, 1433)	0.83
V00Urine_NTXI_lc, Median (Q1,Q3)	168 (87.75, 306.25)	162 (87, 306.5)	171 (89, 305)	0.68
V00Urine_alpha_lc, Median (Q1,Q3)	0 (0, 3.89)	0 (0, 3.83)	0 (0, 3.92)	0.514
V00Urine_beta_lc, Median (Q1,Q3)	9.79 (0, 21.59)	9.73 (0, 21.9)	9.8 (0, 20.91)	0.754
V00Urine_CTXII_NUM, Median (Q1,Q3)	1.46 (0.71, 2.88)	1.41 (0.7, 2.88)	1.61 (0.76, 2.91)	0.303
V00Urine_C1_2C_NUM, Median (Q1,Q3)	0.05 (0, 0.17)	0.05 (0, 0.18)	0.05 (0, 0.17)	0.939
V00Urine_C2C_NUM, Median (Q1,Q3)	882.5 (467.75, 1433)	867 (487, 1427)	900 (455, 1433)	0.837
V00Urine_NTXI_NUM, Median (Q1,Q3)	168 (87.75, 306.25)	162 (87, 306.5)	171 (89, 305)	0.679
V00Urine_alpha_NUM, Median (Q1,Q3)	1.88 (0.99, 3.89)	1.81 (0.94, 3.83)	2.04 (1.01, 3.92)	0.391
V00Urine_beta_NUM, Median (Q1,Q3)	9.79 (4.54, 21.59)	9.73 (4.32, 21.9)	9.8 (4.81, 20.91)	0.598
V00Urine_CTXII_NUMCA, Median (Q1,Q3)	0.25 (0.17, 0.39)	0.23 (0.16, 0.37)	0.28 (0.19, 0.41)	0.004
V00Urine_C1_2C_NUMCA, Median (Q1,Q3)	0.01 (0, 0.02)	0.01 (0, 0.02)	0.01 (0, 0.02)	0.764
V00Urine_C2C_NUMCA, Median (Q1,Q3)	140 (98.36, 201.99)	138.57 (98.25, 195.56)	144.85 (99.12, 204.5)	0.292
V00Urine_NTXI_NUMCA, Median (Q1,Q3)	30 (21.41, 40.86)	28.8 (20.3, 38.71)	31.59 (22.12, 43.08)	0.019
V00Urine_alpha_NUMCA, Median (Q1,Q3)	0.36 (0.2, 0.57)	0.34 (0.19, 0.52)	0.38 (0.23, 0.61)	0.026
V00Urine_beta_NUMCA, Median (Q1,Q3)	1.89 (1.11, 2.99)	1.76 (1.05, 2.91)	2 (1.22, 3.11)	0.119
V00Urine_CTXII_ALTNUM, Median (Q1,Q3)	1.46 (0.71, 2.88)	1.41 (0.7, 2.88)	1.61 (0.76, 2.91)	0.351
V00Urine_C1_2C_ALTNUM, Median (Q1,Q3)	0.05 (0.05, 0.17)	0.05 (0.05, 0.18)	0.05 (0.05, 0.17)	0.986
V00Urine_C2C_ALTNUM, Median (Q1,Q3)	882.5 (467.75, 1433)	867 (487, 1427)	900 (455, 1433)	0.83
V00Urine_NTXI_ALTNUM, Median (Q1,Q3)	168 (87.75, 306.25)	162 (87, 306.5)	171 (89, 305)	0.68
V00Urine_alpha_ALTNUM, Median (Q1,Q3)	2.39 (2.39, 3.89)	2.39 (2.39, 3.83)	2.39 (2.39, 3.92)	0.514
V00Urine_beta_ALTNUM, Median (Q1,Q3)	9.79 (5.47, 21.59)	9.73 (5.47, 21.9)	9.8 (5.47, 20.91)	0.754
V00Urine_Col21N2_ALTNUM, Median (Q1,Q3)	0.1 (0.05, 0.24)	0.1 (0.05, 0.24)	0.1 (0.05, 0.23)	0.855
V00Urine_CTXII_ALTNUMCA, Median (Q1,Q3)	280.04 (196.15, 414.29)	263.64 (184.14, 399.44)	292.73 (209.38, 432.87)	0.018
V00Urine_C1_2C_ALTNUMCA, Median (Q1,Q3)	0.02 (0.01, 0.02)	0.02 (0.01, 0.02)	0.02 (0.01, 0.02)	0.313
V00Urine_C2C_ALTNUMCA, Median (Q1,Q3)	143.83 (103.33, 202.69)	140.91 (103.61, 196.61)	146.5 (103.33, 204.91)	0.364
V00Urine_NTXI_ALTNUMCA, Median (Q1,Q3)	30 (21.41, 40.86)	28.8 (20.3, 38.71)	31.59 (22.12, 43.08)	0.019
V00Urine_alpha_ALTNUMCA, Median (Q1,Q3)	0.57 (0.36, 0.86)	0.53 (0.35, 0.83)	0.6 (0.37, 0.89)	0.252
V00Urine_beta_ALTNUMCA, Median (Q1,Q3)	2.21 (1.44, 3.35)	2.16 (1.4, 3.22)	2.26 (1.47, 3.54)	0.24
V00Urine_Col21N2_ALTNUMCA, Median (Q1,Q3)	0.02 (0.01, 0.03)	0.02 (0.01, 0.03)	0.02 (0.01, 0.03)	0.437
V00XRJSM, n (%)				0.513
0	162 (27)	86 (28)	76 (26)
1	219 (36)	113 (37)	106 (36)
2	219 (36)	104 (34)	115 (39)
V00XRKL, n (%)				0.511
1	75 (12)	38 (13)	37 (12)
2	306 (51)	161 (53)	145 (49)
3	219 (36)	104 (34)	115 (39)
V00MCMJSW, Median (Q1,Q3)	3.83 (2.93, 4.67)	3.88 (2.98, 4.65)	3.74 (2.87, 4.67)	0.696
V00WOMKP, Median (Q1,Q3)	1 (0, 4)	1 (0, 5)	1 (0, 3)	0.019
V00WOMADL, Median (Q1,Q3)	4 (0, 14)	3.19 (0, 13.91)	5 (1, 14)	0.183
V00MF_tAB, Median (Q1,Q3)	2382.62 (2134.85, 2722.61)	2393.58 (2126.43, 2724.81)	2372.11 (2148.25, 2709.3)	0.92
V00LF_tAB, Median (Q1,Q3)	1672.4 (1496.9, 1974.29)	1673.37 (1501.55, 1997.27)	1670.68 (1494.89, 1945.3)	0.784
V00MT_tAB, Median (Q1,Q3)	1139.84 (1029.56, 1335.23)	1143.9 (1021.32, 1352.91)	1130.36 (1034.99, 1310.66)	0.669
V00LT_tAB, Median (Q1,Q3)	886.04 (809.6, 1033.3)	898.74 (806.32, 1048.05)	878.34 (814.84, 1020.05)	0.555
V00MP_tAB, Median (Q1,Q3)	539.4 (483.8, 604.72)	538.86 (478.57, 613.1)	540.71 (487.37, 598.6)	0.934
V00LP_tAB, Median (Q1,Q3)	692.74 (614.1, 778.93)	690.39 (612.36, 790.48)	694.03 (615.33, 766.23)	0.743
V00notch, Median (Q1,Q3)	1454.84 (1335.93, 1615.5)	1449.12 (1334.08, 1632.74)	1457.97 (1336.11, 1606.51)	0.635
V00TrFLat, Median (Q1,Q3)	1249.83 (1125.38, 1403.64)	1250.16 (1118.3, 1420.32)	1249.61 (1128.9, 1380.77)	0.456
V00TrFMed, Median (Q1,Q3)	672.14 (607.77, 770.13)	674.97 (604.12, 771.52)	669.49 (614.11, 765.27)	0.777
V00nFemurOAVector, Mean ± SD	-0.13 ± 1.24	-0.04 ± 1.24	-0.22 ± 1.23	0.071
V00nTibiaOAVector, Median (Q1,Q3)	-0.04 (-0.94, 0.67)	-0.01 (-0.88, 0.71)	-0.16 (-0.99, 0.67)	0.34
V00nPatellaOAVector, Mean ± SD	-0.27 ± 1.68	-0.17 ± 1.6	-0.38 ± 1.75	0.117
V00MedialTibialCartilage, Median (Q1,Q3)	1972.5 (1650.61, 2498.25)	1998.69 (1713.98, 2505.41)	1959.06 (1607.35, 2478.99)	0.236
V00LateralTibialCartilage, Median (Q1,Q3)	2196.09 (1851.03, 2820.63)	2217.07 (1868.29, 2833.16)	2153.15 (1837.54, 2801.58)	0.5
V00MedialFemoralCartilage, Median (Q1,Q3)	5533.79 (4664.35, 6790.45)	5684.94 (4654.28, 6841.2)	5477.36 (4704.81, 6631.48)	0.506
V00LateralFemoralCartilage, Median (Q1,Q3)	6162.82 (5217.92, 7513.59)	6183.38 (5214.78, 7557.84)	6093.68 (5241.67, 7486.19)	0.746
V00PatellarCartilage, Median (Q1,Q3)	2469.5 (1980.01, 3249.91)	2500.48 (2011.67, 3332.95)	2436.75 (1976.18, 3174.31)	0.293
V00MedialMeniscus, Median (Q1,Q3)	2434.75 (1925.4, 3072.85)	2458.24 (1915.98, 3082.11)	2419.63 (1952.73, 3057.26)	0.974
V00LateralMeniscus, Median (Q1,Q3)	2303.93 (1937.24, 2743.21)	2315.79 (1974.36, 2749.1)	2267.22 (1900.44, 2735.51)	0.169
V00WMTVCL, Median (Q1,Q3)	1738.98 (1428.46, 2211.18)	1761.68 (1456.38, 2218.2)	1704.92 (1379.61, 2177.82)	0.178
V00WMTSBA, Median (Q1,Q3)	10.61 (9.52, 12.32)	10.82 (9.6, 12.46)	10.4 (9.46, 12.24)	0.198
V00WMTVCN, Median (Q1,Q3)	1.63 (1.47, 1.84)	1.65 (1.49, 1.86)	1.61 (1.44, 1.82)	0.341
V00WMTMTH, Median (Q1,Q3)	1.6 (1.43, 1.8)	1.61 (1.44, 1.82)	1.59 (1.42, 1.78)	0.29
V00WMTACS, Median (Q1,Q3)	10.84 (9.66, 12.68)	11.13 (9.87, 12.71)	10.69 (9.58, 12.56)	0.09
V00WMTPD, Median (Q1,Q3)	0 (0, 0)	0 (0, 0)	0 (0, 0)	0.004
V00WMTCAAB, Median (Q1,Q3)	10.5 (9.34, 12.22)	10.75 (9.52, 12.27)	10.3 (9.23, 12.11)	0.058
V00WMTMTC, Median (Q1,Q3)	1.61 (1.45, 1.82)	1.62 (1.47, 1.83)	1.6 (1.44, 1.79)	0.533
V00WMTMAV, Median (Q1,Q3)	2.77 (2.45, 3.21)	2.78 (2.45, 3.21)	2.75 (2.45, 3.2)	0.628
V00WMTCTS, Median (Q1,Q3)	0.52 (0.43, 0.65)	0.51 (0.42, 0.64)	0.52 (0.43, 0.65)	0.535
V00WMTACV, Median (Q1,Q3)	31.94 (27.96, 36.72)	31.55 (27.69, 36.05)	32.19 (28.25, 38.16)	0.131
V00CMTMAT, Median (Q1,Q3)	1.39 (1.13, 1.68)	1.43 (1.13, 1.7)	1.37 (1.12, 1.67)	0.4
V00CMTMTH, Median (Q1,Q3)	2.06 (1.75, 2.37)	2.06 (1.74, 2.38)	2.05 (1.77, 2.33)	0.955
V00EMTMTH, Median (Q1,Q3)	1.3 (1.12, 1.5)	1.34 (1.14, 1.51)	1.27 (1.09, 1.49)	0.135
V00IMTMTH, Median (Q1,Q3)	2.03 (1.76, 2.32)	2.07 (1.76, 2.34)	2 (1.76, 2.3)	0.327
V00AMTMTH, Median (Q1,Q3)	1.42 (1.26, 1.62)	1.44 (1.28, 1.64)	1.41 (1.24, 1.61)	0.096
V00PMTMTH, Median (Q1,Q3)	1.36 (1.22, 1.56)	1.36 (1.22, 1.56)	1.36 (1.21, 1.55)	0.91
V00CMTPD, Median (Q1,Q3)	0 (0, 0)	0 (0, 0)	0 (0, 0)	0.054
V00EMTPD, Median (Q1,Q3)	0 (0, 0)	0 (0, 0)	0 (0, 0)	0.119
V00AMTPD, Median (Q1,Q3)	0 (0, 0)	0 (0, 0)	0 (0, 0)	0.001
V00PMTPD, Median (Q1,Q3)	0 (0, 0)	0 (0, 0)	0 (0, 0)	0.249
V00BMFVCL, Median (Q1,Q3)	1282.83 (1057.92, 1605.12)	1328.61 (1116.08, 1626.66)	1239.47 (1028.24, 1588.23)	0.011
V00BMFSBA, Median (Q1,Q3)	7.41 (6.69, 8.34)	7.45 (6.64, 8.44)	7.37 (6.79, 8.24)	0.784
V00BMFVCN, Mean ± SD	1.78 ± 0.39	1.82 ± 0.37	1.73 ± 0.41	0.004
V00BMFMTH, Mean ± SD	1.7 ± 0.38	1.74 ± 0.36	1.65 ± 0.4	0.006
V00BMFACS, Median (Q1,Q3)	7.61 (6.76, 8.53)	7.71 (6.83, 8.64)	7.58 (6.73, 8.48)	0.216
V00BMFPD, Median (Q1,Q3)	0 (0, 0)	0 (0, 0)	0 (0, 3.37)	0.001
V00BMFCAAB, Median (Q1,Q3)	7.28 (6.48, 8.13)	7.32 (6.51, 8.25)	7.26 (6.36, 8.06)	0.223
V00BMFMTC, Median (Q1,Q3)	1.72 (1.49, 1.95)	1.75 (1.53, 1.96)	1.67 (1.46, 1.93)	0.021
V00BMFMAV, Median (Q1,Q3)	2.61 (2.29, 2.96)	2.68 (2.32, 2.98)	2.56 (2.24, 2.93)	0.197
V00BMFCTS, Median (Q1,Q3)	0.41 (0.31, 0.54)	0.4 (0.32, 0.53)	0.41 (0.31, 0.56)	0.415
V00BMFACV, Median (Q1,Q3)	23.25 (19.43, 29.17)	23.08 (19.34, 28.02)	23.32 (19.55, 31)	0.061
V00CBMFMAT, Median (Q1,Q3)	1.35 (0.99, 1.65)	1.39 (1.11, 1.67)	1.26 (0.87, 1.64)	0.002
V00CBMFMTH, Median (Q1,Q3)	1.87 (1.54, 2.21)	1.93 (1.63, 2.27)	1.81 (1.45, 2.19)	0.004
V00EBMFMTH, Median (Q1,Q3)	1.29 (1.1, 1.48)	1.31 (1.13, 1.49)	1.26 (1.06, 1.48)	0.036
V00IBMFMTH, Mean ± SD	1.93 ± 0.43	1.97 ± 0.42	1.9 ± 0.43	0.046
V00CBMFPD, Median (Q1,Q3)	0 (0, 0)	0 (0, 0)	0 (0, 0)	< 0.001
V00EBMFPD, Median (Q1,Q3)	0 (0, 0)	0 (0, 0)	0 (0, 0)	0.003
V00IBMFPD, Median (Q1,Q3)	0 (0, 0)	0 (0, 0)	0 (0, 0)	0.06
V00WMTFVCL, Median (Q1,Q3)	3033.63 (2511.09, 3765.35)	3081.55 (2604.28, 3803.27)	2944.58 (2450.65, 3725.85)	0.038
V00WMTFVCN, Median (Q1,Q3)	3.38 (3, 3.81)	3.42 (3.09, 3.82)	3.3 (2.95, 3.77)	0.027
V00WMTFMTH, Median (Q1,Q3)	3.28 (2.92, 3.7)	3.32 (2.97, 3.71)	3.19 (2.84, 3.66)	0.028
V00WMTFMAV, Median (Q1,Q3)	5.39 (4.77, 6.13)	5.49 (4.84, 6.14)	5.32 (4.73, 6.08)	0.251
V00BMTFMAT, Median (Q1,Q3)	2.72 (2.11, 3.25)	2.8 (2.26, 3.32)	2.62 (1.96, 3.2)	0.011
V00BMTFMTH, Median (Q1,Q3)	3.89 (3.37, 4.5)	4.01 (3.43, 4.58)	3.83 (3.32, 4.45)	0.063
V00WLTVCL, Median (Q1,Q3)	1980.54 (1557.48, 2557.38)	1998.41 (1559.66, 2565.01)	1946.49 (1557.34, 2555.61)	0.529
V00WLTSBA, Median (Q1,Q3)	9.89 (8.77, 11.57)	9.97 (8.81, 11.72)	9.81 (8.75, 11.34)	0.227
V00WLTVCN, Median (Q1,Q3)	2.01 (1.76, 2.28)	2.02 (1.75, 2.25)	2.01 (1.76, 2.29)	0.856
V00WLTMTH, Median (Q1,Q3)	1.94 (1.69, 2.2)	1.94 (1.69, 2.16)	1.93 (1.7, 2.2)	0.908
V00WLTACS, Median (Q1,Q3)	10.59 (9.35, 12.41)	10.74 (9.39, 12.47)	10.46 (9.31, 12.23)	0.214
V00WLTPD, Median (Q1,Q3)	0 (0, 0)	0 (0, 0)	0 (0, 0)	0.375
V00WLTCAAB, Median (Q1,Q3)	9.83 (8.69, 11.44)	9.89 (8.69, 11.64)	9.75 (8.68, 11.33)	0.225
V00WLTMTC, Median (Q1,Q3)	1.97 (1.72, 2.2)	1.97 (1.71, 2.18)	1.97 (1.72, 2.21)	0.873
V00WLTMAV, Median (Q1,Q3)	3.38 (2.89, 3.95)	3.41 (2.87, 3.95)	3.36 (2.94, 3.95)	0.905
V00WLTCTS, Median (Q1,Q3)	0.79 (0.6, 1.02)	0.79 (0.6, 1.02)	0.79 (0.6, 1.02)	0.929
V00WLTACV, Median (Q1,Q3)	40.45 (34.03, 46.91)	40.84 (33.9, 46.1)	40.05 (34.06, 47.52)	0.916
V00CLTMAT, Median (Q1,Q3)	2.13 (1.74, 2.53)	2.13 (1.72, 2.5)	2.13 (1.75, 2.55)	0.541
V00CLTMTH, Mean ± SD	2.97 ± 0.7	2.96 ± 0.69	2.98 ± 0.71	0.763
V00ELTMTH, Median (Q1,Q3)	1.55 (1.37, 1.78)	1.56 (1.37, 1.79)	1.54 (1.38, 1.78)	0.794
V00ILTMTH, Mean ± SD	2.02 ± 0.46	2.03 ± 0.45	2.02 ± 0.46	0.783
V00ALTMTH, Median (Q1,Q3)	1.62 (1.42, 1.84)	1.62 (1.4, 1.85)	1.61 (1.44, 1.83)	0.889
V00PLTMTH, Mean ± SD	1.64 ± 0.36	1.64 ± 0.35	1.64 ± 0.36	0.923
V00CLTPD, Median (Q1,Q3)	0 (0, 0)	0 (0, 0)	0 (0, 0)	0.291
V00ELTPD, Median (Q1,Q3)	0 (0, 0)	0 (0, 0)	0 (0, 0)	0.775
V00ILTPD, Median (Q1,Q3)	0 (0, 0)	0 (0, 0)	0 (0, 0)	0.174
V00ALTPD, Median (Q1,Q3)	0 (0, 0)	0 (0, 0)	0 (0, 0)	0.673
V00PLTPD, Median (Q1,Q3)	0 (0, 0)	0 (0, 0)	0 (0, 0)	0.711
V00BLFVCL, Median (Q1,Q3)	1476.47 (1228.77, 1875.81)	1517.7 (1229.61, 1893.26)	1452.56 (1229.05, 1832.96)	0.445
V00BLFSBA, Median (Q1,Q3)	7.54 (6.79, 8.65)	7.54 (6.79, 8.66)	7.51 (6.8, 8.53)	0.545
V00BLFVCN, Median (Q1,Q3)	1.95 (1.75, 2.19)	1.96 (1.76, 2.21)	1.94 (1.75, 2.17)	0.489
V00BLFMTH, Median (Q1,Q3)	1.9 (1.7, 2.13)	1.9 (1.71, 2.15)	1.88 (1.69, 2.09)	0.504
V00BLFACS, Median (Q1,Q3)	7.78 (7.02, 8.84)	7.78 (7.02, 8.97)	7.79 (7.03, 8.73)	0.46
V00BLFPD, Median (Q1,Q3)	0 (0, 0)	0 (0, 0)	0 (0, 0)	0.664
V00BLFCAAB, Median (Q1,Q3)	7.45 (6.74, 8.52)	7.48 (6.77, 8.59)	7.45 (6.73, 8.44)	0.52
V00BLFMTC, Median (Q1,Q3)	1.91 (1.72, 2.15)	1.92 (1.74, 2.17)	1.9 (1.71, 2.11)	0.666
V00BLFMAV, Median (Q1,Q3)	2.88 (2.55, 3.29)	2.92 (2.55, 3.31)	2.83 (2.53, 3.27)	0.421
V00BLFCTS, Median (Q1,Q3)	0.42 (0.32, 0.56)	0.42 (0.32, 0.58)	0.41 (0.32, 0.54)	0.488
V00BLFACV, Median (Q1,Q3)	21.86 (17.92, 27.02)	22.17 (18.26, 27.19)	21.71 (17.68, 26.79)	0.453
V00CBLFMAT, Median (Q1,Q3)	1.61 (1.37, 1.84)	1.62 (1.36, 1.83)	1.6 (1.38, 1.85)	0.881
V00CBLFMT, Median (Q1,Q3)	2.27 (2.01, 2.56)	2.28 (2.02, 2.57)	2.26 (1.99, 2.55)	0.522
V00EBLFMT, Median (Q1,Q3)	1.61 (1.42, 1.85)	1.61 (1.43, 1.86)	1.6 (1.41, 1.84)	0.733
V00IBLFMT, Mean ± SD	1.91 ± 0.36	1.9 ± 0.35	1.91 ± 0.37	0.766
V00CBLFPD, Median (Q1,Q3)	0 (0, 0)	0 (0, 0)	0 (0, 0)	0.457
V00EBLFPD, Median (Q1,Q3)	0 (0, 0)	0 (0, 0)	0 (0, 0)	0.957
V00IBLFPD, Median (Q1,Q3)	0 (0, 0)	0 (0, 0)	0 (0, 0)	0.776
V00WLTFVCL, Median (Q1,Q3)	3420.36 (2837.33, 4378.99)	3458.6 (2866.97, 4349.68)	3382.86 (2832.91, 4380.39)	0.404
V00WLTFVCN, Median (Q1,Q3)	3.97 (3.56, 4.4)	3.97 (3.58, 4.4)	3.96 (3.54, 4.4)	0.829
V00WLTFMTH, Median (Q1,Q3)	3.84 (3.45, 4.26)	3.85 (3.45, 4.26)	3.82 (3.44, 4.24)	0.775
V00WLTFMAV, Median (Q1,Q3)	6.33 (5.52, 7.09)	6.35 (5.57, 7.06)	6.27 (5.48, 7.1)	0.673
V00BLTFMAT, Median (Q1,Q3)	3.66 (3.07, 4.24)	3.69 (3.04, 4.21)	3.61 (3.07, 4.29)	0.691
V00BLTFMTH, Median (Q1,Q3)	5.22 (4.56, 5.93)	5.25 (4.61, 5.89)	5.18 (4.54, 5.93)	0.827
V00MCMPM, n (%)				0.008
0	231 (38)	133 (44)	98 (33)
1	369 (62)	170 (56)	199 (67)
V00MCMPL, n (%)				0.418
0	308 (51)	161 (53)	147 (49)
1	292 (49)	142 (47)	150 (51)
V00MCMFMA, n (%)				0.09
0	339 (56)	182 (60)	157 (53)
1	261 (44)	121 (40)	140 (47)
V00MCMFLA, n (%)				0.69
0	374 (62)	186 (61)	188 (63)
1	226 (38)	117 (39)	109 (37)
V00MCMFMP, n (%)				0.085
0	393 (66)	209 (69)	184 (62)
1	207 (34)	94 (31)	113 (38)
V00MCMFMC, n (%)				0.06
0	297 (50)	162 (53)	135 (45)
1	303 (50)	141 (47)	162 (55)
V00MCMFLC, n (%)				0.664
0	494 (82)	252 (83)	242 (81)
1	106 (18)	51 (17)	55 (19)
V00MCMTMA, n (%)				0.007
0	495 (82)	263 (87)	232 (78)
1	105 (18)	40 (13)	65 (22)
V00MCMTMC, n (%)				0.577
0	319 (53)	165 (54)	154 (52)
1	281 (47)	138 (46)	143 (48)
V00MCMTLC, n (%)				1
0	455 (76)	230 (76)	225 (76)
1	145 (24)	73 (24)	72 (24)
V00MCMTLP, n (%)				0.103
0	384 (64)	204 (67)	180 (61)
1	216 (36)	99 (33)	117 (39)
V00MBMSFMA, n (%)				0.209
0	441 (74)	230 (76)	211 (71)
1	159 (26)	73 (24)	86 (29)
V00MBMPFMA, n (%)				0.147
0	445 (74)	233 (77)	212 (71)
1	155 (26)	70 (23)	85 (29)
V00MBMNFMA, n (%)				0.147
0	445 (74)	233 (77)	212 (71)
1	155 (26)	70 (23)	85 (29)
V00MBMSFLA, n (%)				0.769
0	426 (71)	213 (70)	213 (72)
1	174 (29)	90 (30)	84 (28)
V00MBMPFLA, n (%)				0.7
0	427 (71)	213 (70)	214 (72)
1	173 (29)	90 (30)	83 (28)
V00MBMNFLA, n (%)				0.767
0	428 (71)	214 (71)	214 (72)
1	172 (29)	89 (29)	83 (28)
V00MBMSFMC, n (%)				0.431
0	430 (72)	222 (73)	208 (70)
1	170 (28)	81 (27)	89 (30)
V00MBMPFMC, n (%)				0.429
0	434 (72)	224 (74)	210 (71)
1	166 (28)	79 (26)	87 (29)
V00MBMNFMC, n (%)				0.331
0	434 (72)	225 (74)	209 (70)
1	166 (28)	78 (26)	88 (30)
V00MBMSFMP, n (%)				0.099
0	501 (84)	261 (86)	240 (81)
1	99 (16)	42 (14)	57 (19)
V00MBMPFMP, n (%)				0.078
0	502 (84)	262 (86)	240 (81)
1	98 (16)	41 (14)	57 (19)
V00MBMNFMP, n (%)				0.078
0	502 (84)	262 (86)	240 (81)
1	98 (16)	41 (14)	57 (19)
V00MBMPSS, n (%)				0.007
0	435 (72)	235 (78)	200 (67)
1	165 (28)	68 (22)	97 (33)
V00MBMNSS, n (%)				0.004
0	412 (69)	225 (74)	187 (63)
1	188 (31)	78 (26)	110 (37)
V00MBMSTMA, n (%)				0.012
0	510 (85)	269 (89)	241 (81)
1	90 (15)	34 (11)	56 (19)
V00MBMPTMA, n (%)				0.008
0	513 (86)	271 (89)	242 (81)
1	87 (14)	32 (11)	55 (19)
V00MBMNTMA, n (%)				0.012
0	510 (85)	269 (89)	241 (81)
1	90 (15)	34 (11)	56 (19)
V00MBMSTMC, n (%)				0.016
0	449 (75)	240 (79)	209 (70)
1	151 (25)	63 (21)	88 (30)
V00MBMPTMC, n (%)				0.026
0	451 (75)	240 (79)	211 (71)
1	149 (25)	63 (21)	86 (29)
V00MBMNTMC, n (%)				0.021
0	450 (75)	240 (79)	210 (71)
1	150 (25)	63 (21)	87 (29)
V00MBMSPM, n (%)				0.168
0	389 (65)	205 (68)	184 (62)
1	211 (35)	98 (32)	113 (38)
V00MBMPPM, n (%)				0.168
0	389 (65)	205 (68)	184 (62)
1	211 (35)	98 (32)	113 (38)
V00MBMNPM, n (%)				0.168
0	389 (65)	205 (68)	184 (62)
1	211 (35)	98 (32)	113 (38)
V00MBMSPL, n (%)				0.681
0	384 (64)	191 (63)	193 (65)
1	216 (36)	112 (37)	104 (35)
V00MBMPPL, n (%)				0.681
0	384 (64)	191 (63)	193 (65)
1	216 (36)	112 (37)	104 (35)
V00MBMNPL, n (%)				0.681
0	384 (64)	191 (63)	193 (65)
1	216 (36)	112 (37)	104 (35)
V00MMTMA, n (%)				0.27
0	502 (84)	259 (85)	243 (82)
1	98 (16)	44 (15)	54 (18)
V00MMTLA, n (%)				0.741
0	505 (84)	257 (85)	248 (84)
1	95 (16)	46 (15)	49 (16)
V00MMTMB, n (%)				0.023
0	405 (68)	191 (63)	214 (72)
1	195 (32)	112 (37)	83 (28)
V00MMTLB, n (%)				0.175
0	470 (78)	230 (76)	240 (81)
1	130 (22)	73 (24)	57 (19)
V00MMTMP, n (%)				0.932
0	305 (51)	153 (50)	152 (51)
1	295 (49)	150 (50)	145 (49)
V00MMTLP, n (%)				0.905
0	485 (81)	246 (81)	239 (80)
1	115 (19)	57 (19)	58 (20)
V00MMXMA, n (%)				0.601
0	389 (65)	200 (66)	189 (64)
1	211 (35)	103 (34)	108 (36)
V00MOSPS, n (%)				0.003
0	328 (55)	184 (61)	144 (48)
1	272 (45)	119 (39)	153 (52)
V00MOSPI, n (%)				0.068
0	276 (46)	151 (50)	125 (42)
1	324 (54)	152 (50)	172 (58)
V00MOSPM, n (%)				0.592
0	252 (42)	131 (43)	121 (41)
1	348 (58)	172 (57)	176 (59)
V00MOSPL, n (%)				0.555
0	527 (88)	269 (89)	258 (87)
1	73 (12)	34 (11)	39 (13)
V00MOSFMA, n (%)				0.356
0	516 (86)	265 (87)	251 (85)
1	84 (14)	38 (13)	46 (15)
V00MOSFLA, n (%)				0.075
0	346 (58)	186 (61)	160 (54)
1	254 (42)	117 (39)	137 (46)
V00MOSFMP, n (%)				0.016
0	449 (75)	240 (79)	209 (70)
1	151 (25)	63 (21)	88 (30)
V00MOSFLP, n (%)				< 0.001
0	377 (63)	215 (71)	162 (55)
1	223 (37)	88 (29)	135 (45)
V00MOSFMC, n (%)				0.053
0	475 (79)	250 (83)	225 (76)
1	125 (21)	53 (17)	72 (24)
V00MOSFLC, n (%)				0.099
0	449 (75)	236 (78)	213 (72)
1	151 (25)	67 (22)	84 (28)
V00MOSTM, n (%)				0.998
0	502 (84)	253 (83)	249 (84)
1	98 (16)	50 (17)	48 (16)
V00MOSTL, n (%)				0.035
0	348 (58)	189 (62)	159 (54)
1	252 (42)	114 (38)	138 (46)
V00MSYIC, n (%)				0.088
0	246 (41)	135 (45)	111 (37)
1	354 (59)	168 (55)	186 (63)
V00MEFFWK, n (%)				0.904
0	483 (80)	245 (81)	238 (80)
1	117 (20)	58 (19)	59 (20)
V00MPOPCYS, n (%)				0.535
0	349 (58)	172 (57)	177 (60)
1	251 (42)	131 (43)	120 (40)
P01XRKOA, n (%)				0.204
0	259 (43)	139 (46)	120 (40)
1	341 (57)	164 (54)	177 (60)
P02ELGRISK, n (%)				0.018
0	357 (60)	195 (64)	162 (55)
1	243 (40)	108 (36)	135 (45)
P02WTGA, n (%)				0.376
0	317 (53)	166 (55)	151 (51)
1	283 (47)	137 (45)	146 (49)
V00AGE, Median (Q1,Q3)	61 (54, 69)	62 (54.5, 69)	60 (54, 68)	0.144
V00HOUACT2, n (%)				0.897
0	160 (27)	82 (27)	78 (26)
1	440 (73)	221 (73)	219 (74)
V00HOUACT3, n (%)				0.664
0	455 (76)	227 (75)	228 (77)
1	145 (24)	76 (25)	69 (23)
V00HOUACT4, n (%)				0.887
0	274 (46)	137 (45)	137 (46)
1	326 (54)	166 (55)	160 (54)
V00HOUACT5, n (%)				1
0	358 (60)	181 (60)	177 (60)
1	242 (40)	122 (40)	120 (40)
V00HOUACT6, n (%)				0.667
0	398 (66)	198 (65)	200 (67)
1	202 (34)	105 (35)	97 (33)
V00PA130, n (%)				0.124
0	246 (41)	134 (44)	112 (38)
1	354 (59)	169 (56)	185 (62)
V00PA130CV, n (%)				0.472
0	321 (54)	167 (55)	154 (52)
1	279 (46)	136 (45)	143 (48)
V00PASE1, n (%)				0.222
0	72 (12)	31 (10)	41 (14)
1	528 (88)	272 (90)	256 (86)
V00PASE2, n (%)				0.381
0	97 (16)	45 (15)	52 (18)
1	116 (19)	60 (20)	56 (19)
2	133 (22)	61 (20)	72 (24)
3	254 (42)	137 (45)	117 (39)
V00PASE3, n (%)				0.648
0	506 (84)	253 (83)	253 (85)
1	94 (16)	50 (17)	44 (15)
V00PASE4, n (%)				0.238
0	493 (82)	255 (84)	238 (80)
1	107 (18)	48 (16)	59 (20)
V00PASE5, n (%)				0.661
0	457 (76)	228 (75)	229 (77)
1	143 (24)	75 (25)	68 (23)
V00PASE6, n (%)				0.913
0	370 (62)	188 (62)	182 (61)
1	230 (38)	115 (38)	115 (39)
P01KPACT30, n (%)				0.05
0	427 (71)	227 (75)	200 (67)
1	173 (29)	76 (25)	97 (33)
P01BP30, n (%)				0.001
0	245 (41)	144 (48)	101 (34)
1	355 (59)	159 (52)	196 (66)
V00KQOL2, n (%)				0.072
0	386 (64)	206 (68)	180 (61)
1	214 (36)	97 (32)	117 (39)
V00KQOL4, n (%)				< 0.001
0	396 (66)	223 (74)	173 (58)
1	204 (34)	80 (26)	124 (42)
V00KGLRS, Median (Q1,Q3)	1 (0, 3)	1 (0, 3)	2 (0, 3)	< 0.001
V00KOOSQOL, Median (Q1,Q3)	62.5 (50, 81.25)	68.75 (56.25, 81.25)	62.5 (50, 75)	< 0.001
P01SXKOA, n (%)				0.11
0	357 (60)	195 (64)	162 (55)
1	68 (11)	30 (10)	38 (13)
2	80 (13)	35 (12)	45 (15)
3	95 (16)	43 (14)	52 (18)
P01KSX, n (%)				0.002
0	346 (58)	194 (64)	152 (51)
1	254 (42)	109 (36)	145 (49)
P02KPMED, n (%)				0.013
0	237 (40)	135 (45)	102 (34)
1	363 (60)	168 (55)	195 (66)
P02KSURG, n (%)				0.973
0	437 (73)	220 (73)	217 (73)
1	163 (27)	83 (27)	80 (27)
P01KPMED, n (%)				0.009
0	241 (40)	138 (46)	103 (35)
1	359 (60)	165 (54)	194 (65)
V00NSAIDS, n (%)				0.008
0	478 (80)	255 (84)	223 (75)
1	122 (20)	48 (16)	74 (25)
V00PNMEDT, n (%)				0.863
0	533 (89)	268 (88)	265 (89)
1	67 (11)	35 (12)	32 (11)
P02KPMEDCV, n (%)				0.006
0	418 (70)	227 (75)	191 (64)
1	182 (30)	76 (25)	106 (36)
P01KPMEDCV, n (%)				0.033
0	423 (70)	226 (75)	197 (66)
1	177 (30)	77 (25)	100 (34)
V00BPSYS, Median (Q1,Q3)	124 (116, 136)	124 (116, 134)	124 (116, 136)	0.551
V00BPDIAS, Median (Q1,Q3)	78 (70, 82)	78 (70, 82)	76 (68, 82)	0.329
P01RHBE, n (%)				0.952
0	327 (55)	166 (55)	161 (54)
1	273 (46)	137 (45)	136 (46)
P01LHBE, n (%)				0.362
0	378 (63)	185 (61)	193 (65)
1	222 (37)	118 (39)	104 (35)
P02RACE, n (%)				0.258
0	125 (21)	57 (19)	68 (23)
1	475 (79)	246 (81)	229 (77)
P02SEX, n (%)				0.77
1	247 (41)	127 (42)	120 (40)
2	353 (59)	176 (58)	177 (60)
V00COHORT, n (%)				0.018
0	357 (60)	195 (64)	162 (55)
1	243 (40)	108 (36)	135 (45)
V00DISKN1, n (%)				0.429
0	340 (57)	177 (58)	163 (55)
1	260 (43)	126 (42)	134 (45)
V00DISKN10, n (%)				0.263
0	384 (64)	201 (66)	183 (62)
1	216 (36)	102 (34)	114 (38)
V00DISKN11, n (%)				1
0	441 (74)	223 (74)	218 (73)
1	159 (26)	80 (26)	79 (27)
V00DIOKN11, n (%)				< 0.001
0	446 (74)	244 (81)	202 (68)
1	154 (26)	59 (19)	95 (32)
V00DISKN12, n (%)				0.278
0	450 (75)	221 (73)	229 (77)
1	150 (25)	82 (27)	68 (23)
V00DIOKN12, n (%)				0.006
0	475 (79)	254 (84)	221 (74)
1	125 (21)	49 (16)	76 (26)
V00DISKN14, n (%)				0.179
0	438 (73)	229 (76)	209 (70)
1	162 (27)	74 (24)	88 (30)
V00DIOKN14, n (%)				< 0.001
0	450 (75)	249 (82)	201 (68)
1	150 (25)	54 (18)	96 (32)
V00DISKN2, n (%)				0.521
0	316 (53)	164 (54)	152 (51)
1	284 (47)	139 (46)	145 (49)
V00DISKN3, n (%)				0.222
0	303 (50)	161 (53)	142 (48)
1	297 (50)	142 (47)	155 (52)
V00DISKN4, n (%)				0.605
0	439 (73)	225 (74)	214 (72)
1	161 (27)	78 (26)	83 (28)
V00DIOKN4, n (%)				0.001
0	431 (72)	236 (78)	195 (66)
1	169 (28)	67 (22)	102 (34)
V00DISKN7, n (%)				0.694
0	319 (53)	164 (54)	155 (52)
1	281 (47)	139 (46)	142 (48)
V00DIOKN7, n (%)				< 0.001
0	310 (52)	182 (60)	128 (43)
1	290 (48)	121 (40)	169 (57)
V00DIOKN9, n (%)				< 0.001
0	435 (72)	239 (79)	196 (66)
1	165 (28)	64 (21)	101 (34)
P01HPNS12, n (%)				1
0	341 (57)	172 (57)	169 (57)
1	259 (43)	131 (43)	128 (43)
P01HPS12CV, n (%)				0.995
0	494 (82)	250 (83)	244 (82)
1	106 (18)	53 (17)	53 (18)
V00KOOSKPS, Median (Q1,Q3)	88.89 (75, 97.22)	88.89 (72.22, 97.22)	90.62 (77.78, 97.22)	0.183
V00KOOSKPO, Median (Q1,Q3)	88.89 (75, 100)	94.44 (80.56, 100)	84.38 (66.67, 96.88)	< 0.001
V00KOOSYMS, Median (Q1,Q3)	89.29 (78.57, 97.32)	89.29 (78.57, 100)	89.29 (78.57, 96.43)	0.899
V00KOOSYMO, Median (Q1,Q3)	89.29 (78.57, 96.43)	92.86 (82.14, 100)	85.71 (71.43, 96.43)	< 0.001
P01KPNS12, n (%)				0.301
0	112 (19)	62 (20)	50 (17)
1	488 (81)	241 (80)	247 (83)
P01KPNO12, n (%)				< 0.001
0	156 (26)	99 (33)	57 (19)
1	444 (74)	204 (67)	240 (81)
P01KPNOEV, n (%)				< 0.001
0	308 (51)	177 (58)	131 (44)
1	292 (49)	126 (42)	166 (56)
P01KPO12CV, n (%)				< 0.001
0	372 (62)	212 (70)	160 (54)
1	228 (38)	91 (30)	137 (46)
V00KPOKN2, n (%)				0.006
0	424 (71)	230 (76)	194 (65)
1	176 (29)	73 (24)	103 (35)
V00KSXSKN2, n (%)				0.337
0	330 (55)	173 (57)	157 (53)
1	270 (45)	130 (43)	140 (47)
V00KSXOKN2, n (%)				< 0.001
0	314 (52)	183 (60)	131 (44)
1	286 (48)	120 (40)	166 (56)
V00KSXSKN3, n (%)				0.813
0	451 (75)	226 (75)	225 (76)
1	149 (25)	77 (25)	72 (24)
V00KSXOKN5, n (%)				0.004
0	482 (80)	258 (85)	224 (75)
1	118 (20)	45 (15)	73 (25)
P01SKSX, n (%)				0.52
0	112 (19)	62 (20)	50 (17)
1	250 (42)	124 (41)	126 (42)
2	238 (40)	117 (39)	121 (41)
P01OKSX, n (%)				< 0.001
0	156 (26)	99 (33)	57 (19)
1	206 (34)	107 (35)	99 (33)
2	238 (40)	97 (32)	141 (47)
P01SSXKOA, n (%)				0.807
0	430 (72)	219 (72)	211 (71)
1	170 (28)	84 (28)	86 (29)
P01OSXKOA, n (%)				0.002
0	432 (72)	236 (78)	196 (66)
1	168 (28)	67 (22)	101 (34)
P01SVSKJSM, n (%)				0.098
0	280 (47)	152 (50)	128 (43)
1	320 (53)	151 (50)	169 (57)
P01SVOKJSM, n (%)				< 0.001
0	370 (62)	209 (69)	161 (54)
1	230 (38)	94 (31)	136 (46)
P01SVSKOST, n (%)				0.511
0	172 (29)	91 (30)	81 (27)
1	428 (71)	212 (70)	216 (73)
P01SVOKOST, n (%)				0.213
0	224 (37)	121 (40)	103 (35)
1	376 (63)	182 (60)	194 (65)
V00WOMADLS, Median (Q1,Q3)	4 (0, 14)	3.19 (0, 13.91)	5 (1, 14)	0.183
V00WOMKPS, Median (Q1,Q3)	1 (0, 4)	1 (0, 5)	1 (0, 3)	0.019
V00WOMKPO, Median (Q1,Q3)	1 (0, 4)	1 (0, 3)	2 (0, 5)	< 0.001
V00WOMSTFO, n (%)				< 0.001
0	309 (52)	178 (59)	131 (44)
1	291 (48)	125 (41)	166 (56)
V00WPSKN1, n (%)				0.055
0	403 (67)	192 (63)	211 (71)
1	197 (33)	111 (37)	86 (29)
V00WPOKN1, n (%)				< 0.001
0	392 (65)	220 (73)	172 (58)
1	208 (35)	83 (27)	125 (42)
V00WPOKN2, n (%)				0.002
0	452 (75)	245 (81)	207 (70)
1	148 (25)	58 (19)	90 (30)
V00WPSKN3, n (%)				0.002
0	458 (76)	215 (71)	243 (82)
1	142 (24)	88 (29)	54 (18)
V00WPOKN3, n (%)				0.155
0	472 (79)	246 (81)	226 (76)
1	128 (21)	57 (19)	71 (24)
V00WPSKN4, n (%)				0.099
0	450 (75)	218 (72)	232 (78)
1	150 (25)	85 (28)	65 (22)
V00WPSKN5, n (%)				0.106
0	419 (70)	202 (67)	217 (73)
1	181 (30)	101 (33)	80 (27)
V00WPOKN5, n (%)				0.02
0	396 (66)	214 (71)	182 (61)
1	204 (34)	89 (29)	115 (39)
V00WSOKN1, n (%)				0.024
0	461 (77)	245 (81)	216 (73)
1	139 (23)	58 (19)	81 (27)
P01KSURGS, n (%)				0.755
0	493 (82)	247 (82)	246 (83)
1	107 (18)	56 (18)	51 (17)
P01KSURGO, n (%)				0.502
0	508 (85)	260 (86)	248 (84)
1	92 (15)	43 (14)	49 (16)
P01SXRKOA, n (%)				0.511
0	172 (29)	91 (30)	81 (27)
1	428 (71)	212 (70)	216 (73)
P01OXRKOA, n (%)				0.213
0	224 (37)	121 (40)	103 (35)
1	376 (63)	182 (60)	194 (65)
P01SXRKOA2, n (%)				0.028
0	333 (56)	182 (60)	151 (51)
1	267 (44)	121 (40)	146 (49)
P01OXRKOA2, n (%)				< 0.001
0	393 (66)	224 (74)	169 (57)
1	207 (34)	79 (26)	128 (43)
P01OAGRDS, n (%)				0.028
0	333 (56)	182 (60)	151 (51)
1	267 (44)	121 (40)	146 (49)
P01OAGRDO, n (%)				< 0.001
0	393 (66)	224 (74)	169 (57)
1	207 (34)	79 (26)	128 (43)

## Sheet: Supplemntary Table 4
Supplementary Table 4 Odds of being a radiographic progressor compared with non-radiographic progression.
Variable-(level)	Coefficient	Odds ratio (95% confidence interval)	P value
V00MMXMA	1.23	3.43 (2.41-4.91)	1.09e-11
V00MBMNTMC	1.31	3.70 (2.49-5.60)	2.33e-10
V00MBMPTMC	1.3	3.65 (2.45-5.52)	3.76e-10
V00MBMSTMC	1.28	3.60 (2.43-5.43)	4.26e-10
V00MMTMP	0.95	2.59 (1.86-3.60)	1.52e-08
V00WMTACV	0.0643	1.07 (1.04-1.09)	9.29e-08
P01OXRKOA2	0.92	2.51 (1.78-3.57)	2.16e-07
P01OAGRDO	0.92	2.51 (1.78-3.57)	2.16e-07
P01SVOKJSM	0.895	2.45 (1.75-3.44)	2.21e-07
V00MOSFMA	0.874	2.40 (1.72-3.34)	2.3e-07
V00MCMTMC	0.84	2.32 (1.67-3.22)	5.17e-07
V00MedialMeniscus	0.000537	1.00 (1.00-1.00)	5.51e-07
V00MCMFMP	0.857	2.36 (1.67-3.34)	1.22e-06
V00BMFACV	0.0371	1.04 (1.02-1.05)	2.31e-06
V00MCMFMC	0.784	2.19 (1.58-3.04)	2.5e-06
V00EBMFPD	0.056	1.06 (1.04-1.09)	4.12e-06
V00MCMTMA	1.07	2.91 (1.86-4.64)	4.19e-06
V00MBMNFMC	0.845	2.33 (1.61-3.39)	7.56e-06
V00MBMSFMC	0.833	2.30 (1.60-3.33)	8.54e-06
V00BMFPD	0.0683	1.07 (1.04-1.11)	9.33e-06
V00EMTMTH	-1.09	0.34 (0.20-0.54)	9.68e-06
V00CBMFMAT	-0.559	0.57 (0.44-0.73)	1.63e-05
V00MBMPFMC	0.81	2.25 (1.56-3.26)	1.7e-05
V00EMTPD	0.0302	1.03 (1.02-1.05)	1.77e-05
V00MSYIC	0.719	2.05 (1.48-2.87)	2.11e-05
V00MMTMA	0.994	2.70 (1.71-4.35)	2.69e-05
V00WMTCTS	2.1	8.13 (3.09-22.16)	2.93e-05
V00nFemurOAVector	-0.287	0.75 (0.65-0.86)	3.21e-05
V00BMTFMAT	-0.358	0.70 (0.59-0.83)	3.42e-05
V00nPatellaOAVector	-0.211	0.81 (0.73-0.89)	3.48e-05
V00WMTPD	0.114	1.12 (1.06-1.19)	4.79e-05
V00LateralFemoralCartilage	0.00022	1.00 (1.00-1.00)	8.33e-05
V00XRJSM-2	0.819	2.27 (1.50-3.45)	0.000111
V00MP_tAB	0.00372	1.00 (1.00-1.01)	0.000111
P01SVSKJSM	0.638	1.89 (1.37-2.62)	0.00012
V00MBMNSS	0.689	1.99 (1.40-2.84)	0.000126
V00CBLFMT	0.757	2.13 (1.45-3.16)	0.000129
V00MOSFMP	0.73	2.07 (1.42-3.04)	0.000161
V00BLFMTH	0.955	2.60 (1.58-4.32)	0.000187
V00IBLFMT	0.879	2.41 (1.53-3.85)	0.000193
V00LP_tAB	0.00266	1.00 (1.00-1.00)	0.000249
V00BLFMTC	0.918	2.50 (1.54-4.13)	0.000272
V00CBMFPD	0.038	1.04 (1.02-1.06)	0.000326
V00MBMPFMP	0.83	2.29 (1.47-3.64)	0.000344
V00MBMNFMP	0.83	2.29 (1.47-3.64)	0.000344
V00BLFMAV	0.542	1.72 (1.28-2.33)	0.000356
V00MBMSFMA	0.67	1.95 (1.35-2.84)	0.000397
V00MOSFLP	0.593	1.81 (1.30-2.54)	0.000524
V00MBMSFMP	0.796	2.22 (1.42-3.51)	0.000533
V00CBMFMTH	-0.521	0.59 (0.44-0.80)	0.00063
V00BLFVCN	0.836	2.31 (1.42-3.79)	0.000824
V00BLFVCL	0.000627	1.00 (1.00-1.00)	0.000903
V00MedialFemoralCartilage	0.000179	1.00 (1.00-1.00)	0.00114
V00MedialTibialCartilage	0.000455	1.00 (1.00-1.00)	0.0012
V00MBMPFMA	0.608	1.84 (1.27-2.67)	0.00137
V00MBMNFMA	0.608	1.84 (1.27-2.67)	0.00137
V00nTibiaOAVector	-0.22	0.80 (0.70-0.92)	0.00154
V00MOSTM	0.723	2.06 (1.32-3.26)	0.00158
V00BMFCTS	1.5	4.50 (1.77-11.73)	0.00179
P02SEX	-0.519	0.60 (0.43-0.83)	0.00194
V00MCMFMA	0.513	1.67 (1.21-2.32)	0.00201
P01SXRKOA2	0.511	1.67 (1.21-2.31)	0.00203
P01OAGRDS	0.511	1.67 (1.21-2.31)	0.00203
V00LateralMeniscus	0.000425	1.00 (1.00-1.00)	0.00204
V00MF_tAB	0.000657	1.00 (1.00-1.00)	0.00231
V00MOSFMC	0.62	1.86 (1.25-2.80)	0.00256
V00MOSFLA	0.502	1.65 (1.19-2.29)	0.0026
P01KSURGO	0.707	2.03 (1.29-3.24)	0.0026
V00LF_tAB	0.000812	1.00 (1.00-1.00)	0.00297
V00MBMPSS	0.551	1.73 (1.21-2.50)	0.00298
V00PMTMTH	0.94	2.56 (1.38-4.81)	0.0031
V00EBMFMTH	-0.756	0.47 (0.28-0.78)	0.00367
V00MOSPI	0.475	1.61 (1.16-2.23)	0.00398
V00TrFMed	0.00223	1.00 (1.00-1.00)	0.00409
V00Urine_CTXII_NUMCA	1.27	3.57 (1.53-8.73)	0.00418
P01SVOKOST	0.484	1.62 (1.16-2.27)	0.00449
P01OXRKOA	0.484	1.62 (1.16-2.27)	0.00449
V00MT_tAB	0.00119	1.00 (1.00-1.00)	0.00519
P01KPMED	0.454	1.58 (1.13-2.19)	0.00678
V00WMTMAV	0.408	1.50 (1.12-2.03)	0.00684
V00WMTSBA	0.117	1.12 (1.03-1.22)	0.00698
V00BLTFMTH	0.231	1.26 (1.07-1.49)	0.0073
V00MEFFWK	0.563	1.76 (1.17-2.66)	0.00741
V00MOSFLC	0.509	1.66 (1.15-2.42)	0.0076
V00CMTMAT	-0.456	0.63 (0.45-0.89)	0.00816
V00PatellarCartilage	0.000251	1.00 (1.00-1.00)	0.0096
V00BLFCAAB	0.163	1.18 (1.04-1.33)	0.00985
V00BMFVCN	-0.542	0.58 (0.38-0.88)	0.0104
V00BLFACS	0.156	1.17 (1.04-1.32)	0.0106
P01SXKOA-2	0.643	1.90 (1.16-3.15)	0.011
V00BLFCTS	1.11	3.04 (1.29-7.30)	0.0117
V00notch	0.000947	1.00 (1.00-1.00)	0.0127
V00WLTFMAV	0.186	1.20 (1.04-1.40)	0.0133
V00BMFMTH	-0.538	0.58 (0.38-0.89)	0.0134
V00BLFSBA	0.152	1.16 (1.03-1.32)	0.0137
P02ELGRISK	0.409	1.50 (1.08-2.09)	0.0146
V00COHORT	0.409	1.50 (1.08-2.09)	0.0146
V00LT_tAB	0.00132	1.00 (1.00-1.00)	0.0147
V00MOSPM	0.405	1.50 (1.08-2.08)	0.0149
V00CMTPD	0.133	1.14 (1.05-1.30)	0.0154
V00WLTFMTH	0.322	1.38 (1.06-1.80)	0.0164
V00AGE	0.0221	1.02 (1.00-1.04)	0.0172
V00TrFLat	0.00102	1.00 (1.00-1.00)	0.0186
V00KOOSQOL	-0.00925	0.99 (0.98-1.00)	0.0196
V00CBLFMAT	0.361	1.43 (1.06-1.96)	0.0214
V00BMFSBA	0.152	1.16 (1.02-1.33)	0.0221
V00WLTFVCL	0.000171	1.00 (1.00-1.00)	0.0224
V00WMTVCL	0.000335	1.00 (1.00-1.00)	0.0243
V00EBLFMT	0.534	1.71 (1.07-2.74)	0.0259
V00WMTACS	0.0919	1.10 (1.01-1.19)	0.0261
V00ELTMTH	0.585	1.79 (1.07-3.05)	0.0287
P02RACE	0.444	1.56 (1.05-2.33)	0.0295
P01XRKOA	0.36	1.43 (1.04-1.98)	0.0297
V00Urine_CTXII_ALTNUMCA	0.000884	1.00 (1.00-1.00)	0.0302
P01OSXKOA	0.393	1.48 (1.04-2.13)	0.0317
V00LateralTibialCartilage	0.000255	1.00 (1.00-1.00)	0.0318
V00WLTFVCN	0.275	1.32 (1.02-1.70)	0.0328
P02KSURG	0.383	1.47 (1.02-2.11)	0.0383
V00HOUACT4	0.34	1.41 (1.02-1.94)	0.0387
V00XRJSM-1	0.432	1.54 (1.02-2.33)	0.0402
V00DIOKN7	0.333	1.40 (1.01-1.93)	0.0422
V00MOSPS	0.333	1.40 (1.01-1.93)	0.0429
V00IMTMTH	0.388	1.47 (1.01-2.17)	0.0463
V00HOUACT3	0.374	1.45 (1.00-2.12)	0.0518
V00PASE4	0.414	1.51 (0.99-2.32)	0.0549
V00Urine_C2C_ALTNUM	0.00021	1.00 (1.00-1.00)	0.055
V00Urine_C2C_NUM	0.000207	1.00 (1.00-1.00)	0.0551
V00Urine_C2C_lc	0.000201	1.00 (1.00-1.00)	0.0603
V00WLTSBA	0.078	1.08 (1.00-1.17)	0.0628
P01SVSKOST	0.332	1.39 (0.98-1.99)	0.0676
P01SXRKOA	0.332	1.39 (0.98-1.99)	0.0676
V00AMTPD	0.0497	1.05 (1.01-1.12)	0.0683
V00WLTCAAB	0.0746	1.08 (0.99-1.17)	0.0759
V00WMTMTC	0.534	1.71 (0.93-3.14)	0.0832
V00ALTMTH	0.447	1.56 (0.94-2.61)	0.0847
V00WPOKN1	0.296	1.34 (0.96-1.89)	0.0853
V00WLTACS	0.0667	1.07 (0.99-1.15)	0.0873
V00WMTFMAV	0.149	1.16 (0.98-1.38)	0.0884
V00MOSTL	0.281	1.32 (0.96-1.84)	0.0899
V00WMTCAAB	0.0724	1.08 (0.99-1.17)	0.0922
V00MMTMB	0.289	1.33 (0.95-1.88)	0.099
V00ELTPD	-0.106	0.90 (0.76-0.99)	0.0997
V00BMTFMTH	-0.153	0.86 (0.71-1.03)	0.104
V00PA130	0.27	1.31 (0.95-1.82)	0.105
V00MCMPM	0.264	1.30 (0.94-1.81)	0.117
V00KSXOKN5	0.321	1.38 (0.92-2.07)	0.12
V00DISKN10	0.263	1.30 (0.93-1.82)	0.123
V00DISKN1	0.253	1.29 (0.93-1.78)	0.126
V00MBMSFLA	-0.264	0.77 (0.54-1.09)	0.144
V00WLTVCL	0.000169	1.00 (1.00-1.00)	0.145
V00BLTFMAT	0.124	1.13 (0.96-1.34)	0.145
V00Urine_CTXII_lc	0.0519	1.05 (0.98-1.13)	0.146
V00DISKN14	0.265	1.30 (0.91-1.87)	0.151
V00ILTMTH	-0.256	0.77 (0.54-1.10)	0.154
V00Urine_CTXII_NUM	0.0519	1.05 (0.98-1.13)	0.156
V00PASE5	0.266	1.30 (0.90-1.90)	0.167
V00KQOL4	0.239	1.27 (0.91-1.78)	0.167
V00MBMPFLA	-0.249	0.78 (0.55-1.11)	0.169
V00KOOSKPO	-0.00597	0.99 (0.99-1.00)	0.17
P01SXKOA-1	0.362	1.44 (0.85-2.43)	0.173
V00Urine_CTXII_ALTNUM	0.0504	1.05 (0.98-1.13)	0.175
P01HPNS12	-0.223	0.80 (0.58-1.11)	0.176
V00CLTMTH	0.157	1.17 (0.93-1.47)	0.179
V00KGLRS	0.0547	1.06 (0.98-1.14)	0.18
V00NSAIDS	0.273	1.31 (0.88-1.96)	0.181
V00HOUACT2	0.246	1.28 (0.89-1.84)	0.184
V00BLFACV	0.0131	1.01 (0.99-1.03)	0.185
V00WPOKN3	0.264	1.30 (0.88-1.93)	0.186
V00DISKN3	0.213	1.24 (0.90-1.71)	0.192
V00Urine_C2C_NUMCA	0.00106	1.00 (1.00-1.00)	0.195
V00MBMNFLA	-0.233	0.79 (0.55-1.13)	0.198
V00MOSPL	-0.323	0.72 (0.44-1.18)	0.201
V00BMFMTC	-0.299	0.74 (0.46-1.18)	0.212
V00WLTACV	0.0107	1.01 (0.99-1.03)	0.213
V00Urine_C2C_ALTNUMCA	0.00106	1.00 (1.00-1.00)	0.216
V00WMTFMTH	-0.167	0.85 (0.65-1.10)	0.218
V00PASE3	0.277	1.32 (0.85-2.06)	0.22
V00XRKL-2	-0.316	0.73 (0.44-1.21)	0.221
V00KOOSKPS	-0.00595	0.99 (0.98-1.00)	0.232
V00MCMFLC	0.254	1.29 (0.85-1.97)	0.237
V00MBMSPL	-0.201	0.82 (0.59-1.14)	0.239
V00MBMPPL	-0.201	0.82 (0.59-1.14)	0.239
V00MBMNPL	-0.201	0.82 (0.59-1.14)	0.239
V00XRKL-3	0.315	1.37 (0.81-2.32)	0.242
V00Urine_alpha_NUM	0.035	1.04 (0.98-1.10)	0.244
V00WMTVCN	0.336	1.40 (0.79-2.48)	0.246
V00MCMFLA	-0.195	0.82 (0.59-1.14)	0.247
V00Urine_beta_ALTNUM	0.00584	1.01 (1.00-1.02)	0.25
V00WOMKPO	0.0262	1.03 (0.98-1.07)	0.254
V00WOMSTFO	0.186	1.20 (0.87-1.66)	0.256
V00CMTMTH	0.211	1.23 (0.86-1.78)	0.258
V00DISKN7	0.185	1.20 (0.87-1.66)	0.259
V00ILTPD	0.033	1.03 (0.98-1.11)	0.26
V00WMTFVCN	-0.147	0.86 (0.66-1.12)	0.267
V00Urine_beta_NUM	0.0054	1.01 (1.00-1.02)	0.269
V00KSXOKN4	0.282	1.33 (0.80-2.20)	0.27
V00DIOKN14	0.205	1.23 (0.85-1.78)	0.279
V00Urine_beta_lc	0.00504	1.01 (1.00-1.01)	0.282
V00WLTCTS	0.29	1.34 (0.79-2.27)	0.282
P01SXKOA-3	0.249	1.28 (0.81-2.02)	0.282
V00WMTFVCL	9.54e-05	1.00 (1.00-1.00)	0.287
V00MCMTLP	0.176	1.19 (0.85-1.67)	0.301
P01KPO12CV	0.174	1.19 (0.86-1.66)	0.302
V00PASE2-1	-0.276	0.76 (0.44-1.30)	0.317
V00MCMJSW	-0.0694	0.93 (0.81-1.07)	0.318
V00KOOSYMO	-0.00514	0.99 (0.98-1.00)	0.319
V00AMTMTH	0.283	1.33 (0.76-2.34)	0.323
V00WLTMAV	0.109	1.11 (0.90-1.38)	0.324
V00PLTPD	0.00917	1.01 (0.99-1.03)	0.325
V00DISKN4	0.18	1.20 (0.83-1.72)	0.329
V00BPSYS	0.00516	1.01 (0.99-1.02)	0.334
V00WPSKN1	0.166	1.18 (0.84-1.66)	0.34
V00Urine_alpha_ALTNUM	0.0344	1.04 (0.96-1.11)	0.342
V00Urine_alpha_lc	0.0242	1.02 (0.97-1.08)	0.356
P01SKSX-2	0.21	1.23 (0.79-1.94)	0.36
V00CBLFPD	-0.0282	0.97 (0.91-1.03)	0.363
V00KSXOKN2	0.145	1.16 (0.84-1.59)	0.375
P01SSXKOA	0.159	1.17 (0.82-1.67)	0.38
V00KQOL2	0.147	1.16 (0.83-1.62)	0.388
P01LHBE	0.146	1.16 (0.83-1.61)	0.388
V00CLTPD	0.0523	1.05 (0.94-1.23)	0.403
V00KOOSYMS	-0.00484	1.00 (0.98-1.01)	0.406
V00Urine_NTXI_lc	0.00036	1.00 (1.00-1.00)	0.411
V00Urine_NTXI_NUM	0.00036	1.00 (1.00-1.00)	0.411
V00Urine_NTXI_ALTNUM	0.000358	1.00 (1.00-1.00)	0.413
V00DIOKN11	-0.148	0.86 (0.60-1.24)	0.429
V00DIOKN4	0.143	1.15 (0.81-1.65)	0.43
V00WOMADL	0.00599	1.01 (0.99-1.02)	0.436
V00WOMADLS	0.00599	1.01 (0.99-1.02)	0.436
V00PLTMTH	-0.175	0.84 (0.53-1.31)	0.445
P01HPS12CV	-0.159	0.85 (0.56-1.30)	0.458
V00WMTMTH	0.216	1.24 (0.70-2.21)	0.463
P01KPNOEV	0.119	1.13 (0.82-1.55)	0.466
P01KPNS12	0.151	1.16 (0.77-1.76)	0.471
V00WPOKN2	0.134	1.14 (0.79-1.66)	0.479
V00BMFVCL	-0.00014	1.00 (1.00-1.00)	0.482
V00WLTMTC	0.159	1.17 (0.75-1.83)	0.484
V00HOUACT5	0.117	1.12 (0.81-1.56)	0.484
P01OKSX-2	0.144	1.16 (0.77-1.73)	0.484
P02WTGA	-0.109	0.90 (0.65-1.24)	0.504
V00MMTLA	0.149	1.16 (0.75-1.80)	0.506
P01KSURGS	0.138	1.15 (0.76-1.75)	0.518
V00WLTMTH	0.143	1.15 (0.74-1.79)	0.523
P01RHBE	0.104	1.11 (0.80-1.53)	0.526
V00WLTVCN	0.129	1.14 (0.75-1.73)	0.543
V00MBMSPM	0.104	1.11 (0.79-1.55)	0.543
V00MBMPPM	0.104	1.11 (0.79-1.55)	0.543
V00MBMNPM	0.104	1.11 (0.79-1.55)	0.543
V00Urine_Col21N2_ALTNUMCA	-2.74	0.06 (0.00-748.34)	0.567
V00WLTPD	0.0149	1.02 (0.96-1.07)	0.57
V00EBLFPD	0.0187	1.02 (0.95-1.09)	0.578
P02KPMED	0.0925	1.10 (0.79-1.52)	0.58
V00KSXSKN2	0.0903	1.09 (0.79-1.51)	0.582
P01BP30	0.0904	1.09 (0.79-1.52)	0.586
P01KSX	0.0893	1.09 (0.79-1.51)	0.589
V00IBLFPD	-0.00663	0.99 (0.97-1.02)	0.59
V00BLFPD	-0.0152	0.98 (0.93-1.04)	0.591
V00HOUACT6	0.0899	1.09 (0.78-1.54)	0.603
V00WPOKN5	0.0897	1.09 (0.78-1.53)	0.603
V00PASE2-3	-0.119	0.89 (0.55-1.42)	0.619
V00Urine_alpha_NUMCA	0.115	1.12 (0.71-1.79)	0.624
V00PA130CV	0.0776	1.08 (0.78-1.49)	0.636
P01KPMEDCV	-0.0839	0.92 (0.65-1.31)	0.64
V00PMTPD	0.00922	1.01 (0.97-1.05)	0.652
V00MMTLP	0.0893	1.09 (0.73-1.64)	0.667
V00DIOKN12	0.0859	1.09 (0.73-1.62)	0.669
V00WPSKN5	0.0761	1.08 (0.76-1.53)	0.669
V00WOMKP	0.0111	1.01 (0.96-1.06)	0.671
V00DIOKN9	0.0778	1.08 (0.76-1.55)	0.671
V00WOMKPS	0.0111	1.01 (0.96-1.06)	0.671
P01SKSX-1	0.0951	1.10 (0.70-1.72)	0.676
P01KPNO12	0.077	1.08 (0.75-1.56)	0.679
V00Urine_NTXI_NUMCA	0.00181	1.00 (0.99-1.01)	0.695
V00Urine_NTXI_ALTNUMCA	0.00173	1.00 (0.99-1.01)	0.708
V00PASE2-2	-0.0881	0.92 (0.54-1.55)	0.742
V00ALTPD	-0.00423	1.00 (0.97-1.02)	0.75
V00DISKN11	-0.0584	0.94 (0.66-1.36)	0.752
V00Urine_C1_2C_NUMCA	-2.28	0.10 (0.00-203003.11)	0.758
V00IBMFPD	-0.00444	1.00 (0.97-1.03)	0.77
V00Urine_Col21N2_ALTNUM	-0.117	0.89 (0.36-2.17)	0.797
V00WPSKN3	-0.0476	0.95 (0.65-1.39)	0.804
P01KPACT30	0.0444	1.05 (0.73-1.49)	0.806
V00Urine_beta_ALTNUMCA	0.0111	1.01 (0.92-1.11)	0.808
V00CLTMAT	0.0291	1.03 (0.81-1.30)	0.809
V00MCMPL	0.039	1.04 (0.75-1.43)	0.811
V00KSXSKN3	0.0445	1.05 (0.72-1.52)	0.814
V00MCMTLC	0.0446	1.05 (0.72-1.52)	0.815
V00DISKN2	0.038	1.04 (0.75-1.43)	0.816
V00Urine_C1_2C_ALTNUMCA	-1.35	0.26 (0.00-49539.43)	0.827
P01ARTDOC	0.0546	1.06 (0.64-1.74)	0.829
V00BMFMAV	0.0335	1.03 (0.76-1.42)	0.834
V00BMFACS	0.0127	1.01 (0.90-1.14)	0.835
P02KPMEDCV	-0.0344	0.97 (0.68-1.37)	0.846
V00KPOKN2	0.0283	1.03 (0.72-1.46)	0.875
V00WSOKN1	-0.0302	0.97 (0.66-1.42)	0.876
V00DISKN12	0.0267	1.03 (0.71-1.49)	0.888
V00WPSKN4	0.0267	1.03 (0.71-1.49)	0.888
V00MMTLB	0.0255	1.03 (0.70-1.51)	0.897
V00Urine_beta_NUMCA	-0.00579	0.99 (0.91-1.09)	0.9
V00MPOPCYS	0.0207	1.02 (0.74-1.41)	0.901
V00Urine_C1_2C_ALTNUM	-0.0734	0.93 (0.24-3.63)	0.916
V00Urine_C1_2C_NUM	-0.0642	0.94 (0.28-3.16)	0.917
V00PASE1	-0.0227	0.98 (0.60-1.60)	0.928
V00BPDIAS	-0.000445	1.00 (0.98-1.02)	0.957
V00BMFCAAB	-0.00333	1.00 (0.88-1.13)	0.958
V00Urine_alpha_ALTNUMCA	-0.00653	0.99 (0.77-1.28)	0.959
V00Urine_C1_2C_lc	0.0249	1.03 (0.31-3.34)	0.967
V00PASE6	0.00423	1.00 (0.72-1.40)	0.98
V00IBMFMTH	0.00385	1.00 (0.69-1.46)	0.984
P01OKSX-1	-0.000748	1.00 (0.66-1.52)	0.997

## Sheet: Supplementary Table 5
Supplementary Table 5 Odds of being a pain progressor compared with non-pain progression.
Variable-(level)	Coefficient	Odds ratio (95% confidence interval)	P value
V00KOOSYMO	-0.0273	0.97 (0.96-0.98)	9.7e-07
V00KOOSKPO	-0.0205	0.98 (0.97-0.99)	9.31e-06
P01OKSX-2	0.926	2.52 (1.67-3.84)	1.28e-05
P01OXRKOA2	0.764	2.15 (1.53-3.04)	1.35e-05
P01OAGRDO	0.764	2.15 (1.53-3.04)	1.35e-05
V00KOOSQOL	-0.0176	0.98 (0.97-0.99)	1.68e-05
V00DIOKN7	0.686	1.99 (1.44-2.75)	3.5e-05
V00MOSFLP	0.711	2.04 (1.46-2.86)	3.58e-05
V00DIOKN14	0.79	2.20 (1.51-3.24)	5.03e-05
P01KPO12CV	0.691	1.99 (1.43-2.80)	5.41e-05
V00KSXOKN2	0.659	1.93 (1.40-2.68)	7.01e-05
V00KQOL4	0.692	2.00 (1.42-2.83)	8.08e-05
V00WOMKPO	0.0924	1.10 (1.05-1.15)	0.000145
V00WPOKN1	0.656	1.93 (1.37-2.72)	0.00017
P01KPNO12	0.715	2.04 (1.41-2.99)	0.000192
P01SVOKJSM	0.63	1.88 (1.35-2.63)	0.000214
V00WOMSTFO	0.59	1.80 (1.31-2.50)	0.000352
V00DIOKN9	0.655	1.92 (1.34-2.78)	0.000451
P01KPNOEV	0.577	1.78 (1.29-2.46)	0.000476
V00DIOKN11	0.665	1.94 (1.34-2.84)	0.0005
P01BP30	0.564	1.76 (1.27-2.45)	0.000791
V00CBMFMAT	-0.422	0.66 (0.51-0.84)	0.000905
V00DIOKN4	0.611	1.84 (1.29-2.65)	0.000934
V00WOMKP	-0.089	0.91 (0.87-0.96)	0.00118
V00WOMKPS	-0.089	0.91 (0.87-0.96)	0.00118
P01OSXKOA	0.596	1.82 (1.27-2.62)	0.00126
P01KSX	0.529	1.70 (1.23-2.36)	0.0015
V00WPOKN2	0.608	1.84 (1.26-2.69)	0.00164
V00BMFPD	0.039	1.04 (1.02-1.07)	0.00177
V00WPSKN3	-0.611	0.54 (0.37-0.80)	0.00189
V00MOSPS	0.496	1.64 (1.19-2.27)	0.00267
V00KSXOKN5	0.625	1.87 (1.24-2.84)	0.00297
V00MBMNSS	0.529	1.70 (1.20-2.41)	0.00298
V00CBMFMTH	-0.445	0.64 (0.47-0.86)	0.0032
V00BMFACV	0.0194	1.02 (1.01-1.03)	0.00395
V00CBMFPD	0.0246	1.02 (1.01-1.04)	0.00414
V00KPOKN2	0.514	1.67 (1.17-2.39)	0.00457
V00BMFVCN	-0.599	0.55 (0.36-0.83)	0.00477
V00DIOKN12	0.578	1.78 (1.20-2.68)	0.0048
P02KPMEDCV	0.505	1.66 (1.17-2.36)	0.00488
V00Urine_CTXII_NUMCA	1.24	3.46 (1.49-8.46)	0.00501
V00MBMPSS	0.516	1.68 (1.17-2.42)	0.00527
V00MCMTMA	0.611	1.84 (1.20-2.85)	0.00553
V00BMFMTH	-0.598	0.55 (0.36-0.84)	0.00611
V00NSAIDS	0.567	1.76 (1.18-2.66)	0.00611
V00MBMPTMA	0.655	1.92 (1.21-3.10)	0.00621
V00MCMPM	0.463	1.59 (1.14-2.22)	0.00622
P01KPMED	0.454	1.58 (1.13-2.19)	0.00678
V00BMTFMAT	-0.225	0.80 (0.68-0.94)	0.00736
V00KGLRS	0.109	1.11 (1.03-1.21)	0.00873
V00MBMSTMA	0.609	1.84 (1.17-2.94)	0.00951
V00MBMNTMA	0.609	1.84 (1.17-2.94)	0.00951
P02KPMED	0.429	1.54 (1.11-2.14)	0.0107
V00AMTPD	0.167	1.18 (1.07-1.39)	0.0108
V00Urine_CTXII_ALTNUMCA	0.00106	1.00 (1.00-1.00)	0.011
V00MBMSTMC	0.473	1.60 (1.11-2.34)	0.013
V00MOSFMP	0.473	1.60 (1.11-2.34)	0.013
V00WMTPD	0.0558	1.06 (1.01-1.11)	0.0139
P02ELGRISK	0.409	1.50 (1.08-2.09)	0.0146
V00COHORT	0.409	1.50 (1.08-2.09)	0.0146
V00WPOKN5	0.418	1.52 (1.08-2.14)	0.0159
V00MBMNTMC	0.456	1.58 (1.09-2.30)	0.0166
V00MMTMB	-0.413	0.66 (0.47-0.93)	0.0187
V00WSOKN1	0.46	1.58 (1.08-2.33)	0.0187
V00KOOSKPS	0.0117	1.01 (1.00-1.02)	0.02
V00MBMPTMC	0.44	1.55 (1.07-2.26)	0.0211
V00EBMFPD	0.0173	1.02 (1.00-1.03)	0.0214
P01SXRKOA2	0.375	1.45 (1.05-2.01)	0.0232
P01OAGRDS	0.375	1.45 (1.05-2.01)	0.0232
V00BMFVCL	-0.000456	1.00 (1.00-1.00)	0.0238
P01KPMEDCV	0.399	1.49 (1.05-2.13)	0.027
V00MOSTL	0.364	1.44 (1.04-1.99)	0.0285
P01OKSX-1	0.474	1.61 (1.05-2.47)	0.0288
V00Urine_alpha_NUMCA	0.531	1.70 (1.06-2.81)	0.0324
V00BMFMTC	-0.511	0.60 (0.37-0.96)	0.034
V00Urine_C2C_NUMCA	0.00175	1.00 (1.00-1.00)	0.0387
V00Urine_C2C_ALTNUMCA	0.00184	1.00 (1.00-1.00)	0.0393
V00Urine_NTXI_NUMCA	0.00983	1.01 (1.00-1.02)	0.04
P01KPACT30	0.371	1.45 (1.02-2.07)	0.0409
V00EBMFMTH	-0.524	0.59 (0.36-0.98)	0.041
V00Urine_NTXI_ALTNUMCA	0.00978	1.01 (1.00-1.02)	0.0414
V00WMTACV	0.0211	1.02 (1.00-1.04)	0.0419
V00MOSFMC	0.412	1.51 (1.02-2.25)	0.0425
V00WPSKN1	-0.35	0.71 (0.50-0.99)	0.0456
V00IBMFMTH	-0.385	0.68 (0.46-0.99)	0.0468
V00WMTFMTH	-0.27	0.76 (0.58-1.00)	0.0475
V00MCMFMC	0.321	1.38 (1.00-1.90)	0.05
V00WMTFVCN	-0.261	0.77 (0.59-1.00)	0.0508
V00MOSPI	0.313	1.37 (0.99-1.89)	0.0572
V00WMTCAAB	-0.0813	0.92 (0.85-1.00)	0.0591
V00KQOL2	0.322	1.38 (0.99-1.93)	0.0595
V00MBMPFMP	0.417	1.52 (0.98-2.36)	0.0619
V00MBMNFMP	0.417	1.52 (0.98-2.36)	0.0619
V00MOSFLA	0.308	1.36 (0.98-1.89)	0.0628
V00BMTFMTH	-0.171	0.84 (0.70-1.01)	0.0703
V00MCMFMP	0.311	1.37 (0.97-1.92)	0.0707
V00nFemurOAVector	-0.12	0.89 (0.78-1.01)	0.0719
V00MSYIC	0.298	1.35 (0.97-1.87)	0.0741
V00MCMFMA	0.294	1.34 (0.97-1.86)	0.0754
V00IBMFPD	0.0299	1.03 (1.00-1.07)	0.0762
V00MBMSFMP	0.389	1.48 (0.96-2.29)	0.0797
P01SXKOA-2	0.437	1.55 (0.95-2.53)	0.0797
V00WPSKN4	-0.331	0.72 (0.49-1.04)	0.0817
V00MOSFLC	0.329	1.39 (0.96-2.02)	0.0822
P01SVSKJSM	0.284	1.33 (0.96-1.83)	0.083
V00MCMTLP	0.292	1.34 (0.96-1.87)	0.0867
V00WPSKN5	-0.305	0.74 (0.52-1.05)	0.0883
V00BMFCAAB	-0.108	0.90 (0.79-1.02)	0.092
V00WMTACS	-0.0687	0.93 (0.86-1.01)	0.0948
V00EMTPD	0.00877	1.01 (1.00-1.02)	0.105
V00PA130	0.27	1.31 (0.95-1.82)	0.105
P01SXKOA-3	0.375	1.46 (0.93-2.30)	0.105
V00BMFACS	-0.0984	0.91 (0.80-1.02)	0.108
P01SXKOA-1	0.422	1.52 (0.91-2.58)	0.113
V00CMTPD	0.0516	1.05 (0.99-1.13)	0.114
V00nPatellaOAVector	-0.0767	0.93 (0.84-1.02)	0.117
V00MBMPFMA	0.289	1.33 (0.93-1.93)	0.123
V00MBMNFMA	0.289	1.33 (0.93-1.93)	0.123
V00Urine_beta_NUMCA	0.0722	1.07 (0.98-1.18)	0.128
V00WMTFVCL	-0.000136	1.00 (1.00-1.00)	0.129
V00WPOKN3	0.304	1.36 (0.92-2.01)	0.129
V00MBMSPM	0.25	1.28 (0.92-1.80)	0.144
V00MBMPPM	0.25	1.28 (0.92-1.80)	0.144
V00MBMNPM	0.25	1.28 (0.92-1.80)	0.144
V00MMTLB	-0.29	0.75 (0.50-1.10)	0.146
V00DISKN14	0.265	1.30 (0.91-1.87)	0.151
V00Urine_beta_ALTNUMCA	0.0655	1.07 (0.98-1.17)	0.16
V00WMTSBA	-0.0589	0.94 (0.87-1.03)	0.17
P01XRKOA	0.223	1.25 (0.90-1.73)	0.176
V00LateralMeniscus	-0.000183	1.00 (1.00-1.00)	0.177
V00MBMSFMA	0.25	1.28 (0.89-1.85)	0.178
V00AGE	-0.0124	0.99 (0.97-1.01)	0.178
V00Urine_C1_2C_ALTNUMCA	8.67	5851.48 (0.03-3380954533.85)	0.179
V00PASE1	-0.34	0.71 (0.43-1.17)	0.179
P01SVOKOST	0.225	1.25 (0.90-1.75)	0.184
P01OXRKOA	0.225	1.25 (0.90-1.75)	0.184
V00WLTACS	-0.0508	0.95 (0.88-1.03)	0.191
V00DISKN3	0.213	1.24 (0.90-1.71)	0.192
V00WLTCAAB	-0.0544	0.95 (0.87-1.03)	0.194
V00WLTSBA	-0.0542	0.95 (0.87-1.03)	0.195
V00PASE4	0.275	1.32 (0.87-2.01)	0.199
V00PASE2-3	-0.302	0.74 (0.46-1.18)	0.206
V00AMTMTH	-0.362	0.70 (0.39-1.22)	0.207
V00Urine_alpha_ALTNUMCA	0.167	1.18 (0.92-1.56)	0.213
V00EMTMTH	-0.285	0.75 (0.48-1.18)	0.217
P02RACE	-0.248	0.78 (0.52-1.16)	0.219
V00MMTMA	0.269	1.31 (0.85-2.03)	0.226
V00DISKN10	0.205	1.23 (0.88-1.72)	0.229
V00BPDIAS	-0.00985	0.99 (0.97-1.01)	0.236
V00Urine_CTXII_NUM	0.0428	1.04 (0.97-1.12)	0.238
V00DISKN12	-0.223	0.80 (0.55-1.16)	0.239
V00Urine_CTXII_ALTNUM	0.0424	1.04 (0.97-1.12)	0.249
V00CLTMAT	0.138	1.15 (0.91-1.46)	0.253
V00Urine_CTXII_lc	0.0402	1.04 (0.97-1.12)	0.255
P01KPNS12	0.24	1.27 (0.84-1.93)	0.255
V00PatellarCartilage	-0.000107	1.00 (1.00-1.00)	0.263
V00BMFMAV	-0.18	0.84 (0.61-1.14)	0.263
V00WMTCTS	0.511	1.67 (0.66-4.22)	0.277
V00XRJSM-2	0.224	1.25 (0.83-1.88)	0.28
P01SKSX-2	0.249	1.28 (0.82-2.02)	0.28
V00MBMNFMC	0.194	1.21 (0.85-1.74)	0.288
V00KSXSKN2	0.171	1.19 (0.86-1.64)	0.297
V00MOSFMA	0.245	1.28 (0.81-2.04)	0.299
P01SKSX-1	0.231	1.26 (0.81-1.98)	0.311
V00BLFPD	0.0289	1.03 (0.97-1.09)	0.312
P01LHBE	-0.169	0.84 (0.61-1.18)	0.319
V00TrFLat	-0.00042	1.00 (1.00-1.00)	0.328
V00nTibiaOAVector	-0.0658	0.94 (0.82-1.07)	0.331
V00BPSYS	0.00519	1.01 (0.99-1.02)	0.331
V00CMTMAT	-0.163	0.85 (0.61-1.18)	0.333
P02WTGA	0.158	1.17 (0.85-1.62)	0.333
V00IBLFPD	0.0118	1.01 (0.99-1.04)	0.344
V00BLFACS	-0.0557	0.95 (0.84-1.06)	0.356
V00LT_tAB	-0.000486	1.00 (1.00-1.00)	0.365
V00BMFCTS	0.417	1.52 (0.61-3.81)	0.372
V00BLFCAAB	-0.0557	0.95 (0.84-1.07)	0.372
V00MCMPL	0.146	1.16 (0.84-1.59)	0.373
V00MBMPFMC	0.161	1.17 (0.82-1.68)	0.378
V00MBMSFMC	0.159	1.17 (0.82-1.67)	0.38
V00DISKN1	0.144	1.15 (0.84-1.60)	0.383
V00Urine_Col21N2_ALTNUMCA	4.19	65.83 (0.01-1124587.87)	0.385
V00CBLFPD	0.0267	1.03 (0.97-1.09)	0.387
V00WMTVCL	-0.00012	1.00 (1.00-1.00)	0.411
V00MedialFemoralCartilage	-4.35e-05	1.00 (1.00-1.00)	0.414
V00PA130CV	0.131	1.14 (0.83-1.57)	0.423
V00MT_tAB	-0.000331	1.00 (1.00-1.00)	0.43
P01KSURGO	0.178	1.19 (0.77-1.87)	0.433
V00BLTFMAT	0.0659	1.07 (0.90-1.26)	0.438
V00PASE2-1	-0.214	0.81 (0.47-1.39)	0.438
P01SVSKOST	0.135	1.14 (0.80-1.63)	0.455
P01SXRKOA	0.135	1.14 (0.80-1.63)	0.455
V00ELTMTH	0.195	1.21 (0.72-2.04)	0.462
V00DISKN2	0.118	1.13 (0.82-1.55)	0.47
V00MOSPL	0.179	1.20 (0.73-1.96)	0.475
V00ALTPD	-0.00978	0.99 (0.96-1.02)	0.476
V00ELTPD	-0.0291	0.97 (0.88-1.05)	0.479
V00BLFSBA	-0.0432	0.96 (0.85-1.08)	0.479
V00MPOPCYS	-0.116	0.89 (0.64-1.23)	0.482
V00PMTPD	0.0145	1.01 (0.97-1.06)	0.485
V00WMTFMAV	-0.058	0.94 (0.80-1.12)	0.503
V00MCMTMC	0.105	1.11 (0.81-1.53)	0.523
V00ALTMTH	0.162	1.18 (0.71-1.95)	0.528
V00MOSPM	0.102	1.11 (0.80-1.53)	0.536
V00MMXMA	0.104	1.11 (0.79-1.55)	0.543
V00DISKN4	0.112	1.12 (0.78-1.61)	0.543
V00WLTFVCL	-4.46e-05	1.00 (1.00-1.00)	0.547
V00WLTVCL	-6.89e-05	1.00 (1.00-1.00)	0.55
V00MedialTibialCartilage	-8.13e-05	1.00 (1.00-1.00)	0.551
V00PASE3	-0.128	0.88 (0.56-1.37)	0.57
V00notch	-0.000212	1.00 (1.00-1.00)	0.571
V00BLFVCL	-9.91e-05	1.00 (1.00-1.00)	0.588
V00MCMFLC	0.116	1.12 (0.74-1.71)	0.588
V00PASE5	-0.102	0.90 (0.62-1.31)	0.594
V00HOUACT3	-0.101	0.90 (0.62-1.31)	0.597
V00WMTMTH	-0.155	0.86 (0.48-1.52)	0.598
V00ILTPD	0.0126	1.01 (0.97-1.07)	0.599
V00LateralTibialCartilage	-6.12e-05	1.00 (1.00-1.00)	0.602
V00HOUACT6	-0.0893	0.91 (0.65-1.28)	0.605
V00PLTPD	0.0047	1.00 (0.99-1.02)	0.61
V00MBMSPL	-0.0845	0.92 (0.66-1.28)	0.619
V00MBMPPL	-0.0845	0.92 (0.66-1.28)	0.619
V00MBMNPL	-0.0845	0.92 (0.66-1.28)	0.619
V00Urine_C1_2C_NUMCA	3.63	37.78 (0.00-78801847.04)	0.623
V00MCMFLA	-0.0815	0.92 (0.66-1.28)	0.629
V00TrFMed	-0.000368	1.00 (1.00-1.00)	0.63
V00PMTMTH	0.149	1.16 (0.63-2.14)	0.631
V00LP_tAB	-0.000335	1.00 (1.00-1.00)	0.632
V00XRKL-3	0.127	1.14 (0.67-1.92)	0.635
V00MBMPFLA	-0.0857	0.92 (0.64-1.31)	0.635
V00DISKN7	0.0778	1.08 (0.78-1.49)	0.635
V00LF_tAB	-0.000127	1.00 (1.00-1.00)	0.636
V00Urine_alpha_NUM	0.0136	1.01 (0.96-1.08)	0.649
V00Urine_alpha_lc	0.0116	1.01 (0.96-1.07)	0.657
V00MMTLA	0.0988	1.10 (0.71-1.71)	0.659
P01KSURGS	-0.0895	0.91 (0.60-1.39)	0.675
V00MF_tAB	-8.83e-05	1.00 (1.00-1.00)	0.676
V00BMFSBA	-0.0258	0.97 (0.86-1.11)	0.695
V00Urine_C1_2C_ALTNUM	0.268	1.31 (0.33-5.14)	0.699
V00MBMNFLA	-0.0698	0.93 (0.65-1.33)	0.699
V00MBMSFLA	-0.069	0.93 (0.66-1.33)	0.702
P02SEX	0.0624	1.06 (0.77-1.47)	0.707
P01SSXKOA	0.0607	1.06 (0.74-1.52)	0.737
V00KSXSKN3	-0.0627	0.94 (0.65-1.36)	0.74
V00KOOSYMS	0.00191	1.00 (0.99-1.01)	0.742
V00WLTVCN	0.0692	1.07 (0.71-1.62)	0.744
V00WMTVCN	-0.094	0.91 (0.52-1.60)	0.745
V00Urine_C1_2C_lc	0.191	1.21 (0.37-3.95)	0.75
V00BLFMAV	-0.0453	0.96 (0.72-1.27)	0.758
V00XRKL-2	-0.078	0.92 (0.56-1.54)	0.762
V00CLTMTH	0.0353	1.04 (0.82-1.30)	0.762
V00PNMEDT	-0.0784	0.92 (0.55-1.54)	0.763
V00IBLFMT	0.0675	1.07 (0.69-1.67)	0.766
V00WLTMTH	0.0664	1.07 (0.69-1.66)	0.767
V00XRJSM-1	0.0597	1.06 (0.71-1.60)	0.774
V00IMTMTH	-0.0545	0.95 (0.65-1.38)	0.777
V00WLTMTC	0.0643	1.07 (0.68-1.67)	0.777
V00ILTMTH	-0.0494	0.95 (0.67-1.35)	0.782
V00LateralFemoralCartilage	-1.45e-05	1.00 (1.00-1.00)	0.787
V00Urine_C1_2C_NUM	0.162	1.18 (0.35-3.97)	0.794
V00MP_tAB	-0.000216	1.00 (1.00-1.00)	0.814
V00HOUACT4	-0.0368	0.96 (0.70-1.33)	0.822
V00MEFFWK	0.0461	1.05 (0.70-1.57)	0.823
V00MMTLP	0.0463	1.05 (0.70-1.57)	0.824
V00Urine_C2C_lc	2.33e-05	1.00 (1.00-1.00)	0.825
V00HOUACT2	0.0409	1.04 (0.73-1.50)	0.825
V00BLFVCN	-0.0525	0.95 (0.59-1.53)	0.828
V00Urine_C2C_NUM	2.16e-05	1.00 (1.00-1.00)	0.838
V00WLTCTS	0.053	1.05 (0.62-1.79)	0.843
V00BLFCTS	-0.0848	0.92 (0.39-2.14)	0.844
V00Urine_C2C_ALTNUM	2.11e-05	1.00 (1.00-1.00)	0.845
V00PASE6	0.0324	1.03 (0.74-1.44)	0.847
V00CLTPD	-0.00979	0.99 (0.88-1.11)	0.86
V00MMTMP	-0.0273	0.97 (0.71-1.34)	0.867
V00CMTMTH	0.0291	1.03 (0.72-1.48)	0.875
V00BLTFMTH	0.0132	1.01 (0.86-1.20)	0.876
V00WLTFMAV	-0.011	0.99 (0.86-1.14)	0.882
P01RHBE	0.0233	1.02 (0.74-1.41)	0.887
V00CBLFMT	-0.0262	0.97 (0.67-1.41)	0.89
V00Urine_Col21N2_ALTNUM	-0.0568	0.94 (0.39-2.31)	0.9
P02KSURG	-0.0231	0.98 (0.68-1.40)	0.9
V00Urine_beta_NUM	0.000601	1.00 (0.99-1.01)	0.901
V00MCMJSW	0.00828	1.01 (0.88-1.16)	0.905
V00Urine_alpha_ALTNUM	0.00424	1.00 (0.94-1.08)	0.906
V00BLFMTH	-0.0284	0.97 (0.60-1.57)	0.908
V00MOSTM	-0.0249	0.98 (0.63-1.50)	0.91
P01HPS12CV	0.0243	1.02 (0.67-1.56)	0.91
V00EBLFMT	-0.0261	0.97 (0.61-1.55)	0.912
V00WMTMAV	-0.0161	0.98 (0.74-1.32)	0.913
V00WLTFMTH	0.0145	1.01 (0.78-1.32)	0.913
V00PLTMTH	0.022	1.02 (0.65-1.60)	0.923
V00Urine_beta_lc	0.000443	1.00 (0.99-1.01)	0.924
V00WLTFVCN	0.0109	1.01 (0.79-1.30)	0.932
V00PASE2-2	0.0212	1.02 (0.60-1.73)	0.937
V00WOMADL	-0.000482	1.00 (0.98-1.01)	0.95
V00WOMADLS	-0.000482	1.00 (0.98-1.01)	0.95
V00DISKN11	0.0101	1.01 (0.70-1.45)	0.956
V00CBLFMAT	-0.0075	0.99 (0.74-1.34)	0.961
V00MCMTLC	0.00819	1.01 (0.69-1.47)	0.966
V00BLFMTC	0.00959	1.01 (0.63-1.63)	0.969
V00HOUACT5	0.00582	1.01 (0.73-1.39)	0.972
P01HPNS12	-0.00557	0.99 (0.72-1.37)	0.973
V00Urine_beta_ALTNUM	0.000164	1.00 (0.99-1.01)	0.974
V00Urine_NTXI_ALTNUM	-1.05e-05	1.00 (1.00-1.00)	0.981
V00Urine_NTXI_NUM	-9.24e-06	1.00 (1.00-1.00)	0.983
V00Urine_NTXI_lc	-8.7e-06	1.00 (1.00-1.00)	0.984
V00WMTMTC	0.00623	1.01 (0.55-1.83)	0.984
V00WLTACV	-0.000169	1.00 (0.98-1.02)	0.984
V00BLFACV	0.000174	1.00 (0.98-1.02)	0.986
V00WLTMAV	0.00137	1.00 (0.81-1.24)	0.99
V00MedialMeniscus	1.08e-06	1.00 (1.00-1.00)	0.991
V00EBLFPD	0.00034	1.00 (0.94-1.07)	0.992
V00WLTPD	2.83e-05	1.00 (0.95-1.05)	0.999

## Sheet: Supplementary Table 6
Supplementary Table 6 Results of multivariate logistic analysis results of selected variables for the radiographic progression prediction model.
Variable-(level)	Label	Coefficient	Odds ratio (95% confidence interval)	P value
V00MMXMA	MOAKS: medial meniscal extrusion ≥2 mm - anteriorly	0.852	2.35 (1.50-3.70)	0.000223
V00MedialMeniscus	Meniscal volume (100 mm^3) - medial	0.000446	1.05 (1.02-1.07)	0.00109
V00MMTMP	MOAKS: tear or maceration of medial meniscus - posterior horn	0.683	1.98 (1.27-3.11)	0.00286
V00nFemurOAVector	iMorphics: vector of 3D shape - femur [normalized units +1 = mean OA shape, -1 = mean non-OA shape]	0.31	1.36 (1.11-1.68)	0.00349
V00EBMFPD	% area of subchondral bone denuded of cartilage - central medial femur (external) [%]	0.0342	1.03 (1.01-1.06)	0.00616
V00MBMSFMA	MOAKS: bone marrow lesions - femur medial anterior (trochlear)	0.557	1.75 (1.09-2.80)	0.0199
V00MOSFMA	MOAKS: osteophyte - femur medial anterior (trochlear)	0.51	1.67 (1.07-2.61)	0.0247
P01L(R)XRKOA2	Non-target knee baseline x-ray: definite osteophytes and joint space narrowing	0.504	1.66 (1.06-2.60)	0.0281
V00MBMNFMP	MOAKS: bone marrow lesions - femur medial posterior	0.626	1.87 (1.07-3.30)	0.0284
V00XRJSM-2	Joint space narrowing (OARSI grades 2) medial compartment	-0.66	0.52 (0.27-0.97)	0.0413
V00HOUACT4	Household activities: lawn work/yard care, past 7 days	0.414	1.51 (1.02-2.26)	0.0426
P01KPMED	Either knee, used medication for pain, aching or stiffness, past 12 months	0.423	1.53 (1.00-2.34)	0.0512
V00WMTACV	Coefficient of variation of cartilage thickness - medial tibia [%]	0.0297	1.03 (1.00-1.06)	0.0584
V00Urine_CTXII_NUMCA	Urinary CTXII creatine adjusted (numeric, interpolated research value if below lower limit)	1.01	2.75 (0.98-8.09)	0.0592
V00MBMNSS	MOAKS: bone marrow lesions - tibia sub-spinous	0.373	1.45 (0.94-2.25)	0.0933
V00MBMNFMC	MOAKS: bone marrow lesions - femur medial central	0.402	1.49 (0.92-2.44)	0.105
V00MCMTMA	MOAKS: cartilage loss - tibia medial anterior	0.466	1.59 (0.89-2.89)	0.121
P01KSURGL(R)	Non-target knee, ever have surgery or arthroscopy	0.382	1.47 (0.84-2.58)	0.181
V00MSYIC	MOAKS: inter-condylar synovitis	0.279	1.32 (0.87-2.00)	0.187
V00MCMFMA	MOAKS: ≥10% area of cartilage loss - femur medial anterior (trochlear)	0.299	1.35 (0.85-2.13)	0.199
V00XRJSM-1	Joint space narrowing (OARSI grades 1) medial compartment	0.325	1.38 (0.84-2.28)	0.202
V00CBLFMT	Mean cartilage thickness - central lateral femur (center) [mm]	0.292	1.34 (0.81-2.21)	0.251
V00MEFFWK	MOAKS: moderate/severe whole knee effusion	0.267	1.31 (0.78-2.20)	0.311
V00AGE	Age	0.0109	1.01 (0.99-1.03)	0.363
P02ELGRISK	Progression cohort	-0.186	0.83 (0.53-1.29)	0.414
V00MOSFLP	MOAKS: osteophyte - femur lateral posterior	0.121	1.13 (0.71-1.79)	0.608
V00MMTMA	MOAKS: abnormal medial meniscal morphology - anterior horn	0.109	1.12 (0.63-1.99)	0.711
V00MOSTM	MOAKS: moderate or severe osteophyte size - tibia medial	0.108	1.11 (0.62-2.03)	0.722

## Sheet: Supplementary Table 7
Supplementary Table 7 Results of multivariate logistic analysis results of selected variables for the pain progression prediction model.
Variable	Label	Coefficient	Odds ratio (95% confidence interval)	P value
V00WOMKP	WOMAC Pain Score	-0.249	0.78 (0.72-0.84)	1.33e-10
P01BP30	Any back pain, past 30 days	0.666	1.95 (1.33-2.87)	0.000704
V00DIL(R)KN14	Non-target knee difficulty: sitting, last 7 days	0.849	2.34 (1.40-3.96)	0.00135
V00MOSFLP	MOAKS: osteophyte - femur lateral posterior	0.557	1.75 (1.16-2.64)	0.00797
V00AMTPD	% area of subchondral bone denuded of cartilage - medial tibia (anterior) [%]	0.178	1.19 (1.07-1.42)	0.0118
V00MBMSTMC	MOAKS: bone marrrow lesion - tibia medial central	0.659	1.93 (1.16-3.24)	0.0119
V00MMTMB	MOAKS: tear or maceration of medial meniscus - body	-0.548	0.58 (0.37-0.89)	0.0138
V00NSAIDS	Used nonprescription NSAIDS (e.g., Aspirin, Ibuprofen... for joint pain or arthritis more than half the days of the month, past 30 days	0.529	1.70 (1.06-2.73)	0.028
P01KSX	Frequent pain in one knee, and infrequent or frequent pain in the other	0.451	1.57 (1.03-2.41)	0.0383
P01L(R)XRKOA2	Non-target knee baseline x-ray: definite osteophytes and joint space narrowing	0.445	1.56 (1.02-2.38)	0.0389
V00KSXL(R)KN2	Non-target knee symptoms: feel grinding, hear clicking or any other type of noise when knee moves, last 7 days	0.365	1.44 (0.96-2.16)	0.0759
V00MCMPM	MOAKS: ≥10% area of cartilage loss - patella medial	0.322	1.38 (0.92-2.07)	0.118
V00MBMNSS	MOAKS: bone marrow lesion - tibia sub-spinous	0.326	1.39 (0.92-2.10)	0.121
V00Urine_alpha_NUMCA	Urine CTX-1a (Urine_alpha) creatine adjusted (numeric, interpolated research value if below lower limit)	0.4	1.49 (0.89-2.56)	0.137
V00CBMFMAT	Minimum cartilage thickness - central medial femur (center) [mm]	-0.23	0.79 (0.57-1.10)	0.164
P02KPMEDCV	Either knee, used medication for pain, aching or stiffness more than half the days of a month, past 12 months	0.3	1.35 (0.87-2.10)	0.179
V00KSXL(R)KN5	Non-target knee symptoms: bend knee fully, last 7 days	0.271	1.31 (0.78-2.22)	0.31
P01OAGRDL(R)	Target knee baseline x-ray: composite OA grade: 3 (moderate) or 4 (severe)	-0.0549	0.95 (0.61-1.47)	0.808
V00MCMTMA	MOAKS: cartilage loss - tibia medial anterior	-0.00837	0.99 (0.57-1.74)	0.977
